# Supplementary material for: The insertion of a mitochondrial selfish element into the nuclear genome and its consequences
Source: Ecol Evol. 2020 Aug 31;10(20):11117–32. doi: 10.1002/ece3.6749 (PMC7593156; doi:10.1002/ece3.6749)
Supplement: Supplementary file 6 — Table S3 [file ECE3-10-11117-s006.tsv]

# Supplementary Table S3: Homology search results using UMAG_11065 as a query on NCBI non-redundant protein database, using BlastP.
Name	Description	AlignmentLength	PercentIdentity	HSPexpect
XP_011390073.1	hypothetical protein UMAG_11065 [Ustilago maydis 521]	207	1.000000	2.33505e-151
XP_011391156.1	hypothetical protein UMAG_04486 [Ustilago maydis 521]	189	0.798942	4.19115e-100
XP_011389473.1	hypothetical protein UMAG_06506 [Ustilago maydis 521]	167	0.814371	1.06245e-86
XP_011390526.1	hypothetical protein UMAG_04094 [Ustilago maydis 521]	190	0.552632	1.11413e-59
XP_011387939.1	hypothetical protein UMAG_06474 [Ustilago maydis 521]	189	0.513228	7.28604e-58
XP_011392614.1	hypothetical protein UMAG_10980 [Ustilago maydis 521]	197	0.497462	4.14156e-55
EWZ78935.1	hypothetical protein FOWG_16876 [Fusarium oxysporum f. sp. lycopersici MN25]	156	0.538462	4.45679e-55
EXA29915.1	hypothetical protein FOVG_18640 [Fusarium oxysporum f. sp. pisi HDV247]	177	0.508475	8.02321e-54
RKK12694.1	hypothetical protein BFJ65_g11956 [Fusarium oxysporum f. sp. cepae]	159	0.547170	8.1543e-54
RKK10283.1	hypothetical protein BFJ65_g15581, partial [Fusarium oxysporum f. sp. cepae]	159	0.547170	6.4777e-53
RKK07051.1	hypothetical protein BFJ65_g18218, partial [Fusarium oxysporum f. sp. cepae]	159	0.547170	7.90654e-53
CVL09388.1	uncharacterized protein FMAN_15541 [Fusarium mangiferae]	177	0.519774	1.74764e-52
RKK06290.1	hypothetical protein BFJ65_g18854 [Fusarium oxysporum f. sp. cepae]	159	0.547170	2.30915e-52
RKK65514.1	hypothetical protein BFJ69_g16212, partial [Fusarium oxysporum]	159	0.547170	2.47369e-52
RYC86267.1	hypothetical protein BFJ63_vAg10909, partial [Fusarium oxysporum f. sp. narcissi]	159	0.547170	4.11539e-52
RKL19512.1	hypothetical protein BFJ72_g15169 [Fusarium proliferatum]	159	0.547170	5.04721e-52
EXK26267.1	hypothetical protein FOMG_17169 [Fusarium oxysporum f. sp. melonis 26406]	156	0.538462	5.23295e-52
RKK74261.1	hypothetical protein BFJ71_g17304 [Fusarium oxysporum]	159	0.540881	2.56768e-51
RKK56327.1	hypothetical protein BFJ69_g17664 [Fusarium oxysporum]	152	0.552632	2.92879e-51
EWY79533.1	hypothetical protein FOYG_17334 [Fusarium sp. FOSC 3-a]	151	0.536424	5.63611e-51
XP_018239496.1	hypothetical protein FOXG_04692 [Fusarium oxysporum f. sp. lycopersici 4287]	152	0.546053	2.60906e-50
PCD20071.1	hypothetical protein AU210_016749 [Fusarium oxysporum f. sp. radicis-cucumerinum]	169	0.520710	1.68599e-49
EWY79998.1	hypothetical protein FOYG_16799 [Fusarium sp. FOSC 3-a]	169	0.520710	6.17151e-48
PCD20113.1	hypothetical protein AU210_016769 [Fusarium oxysporum f. sp. radicis-cucumerinum]	169	0.520710	9.26226e-48
KPA36250.1	hypothetical protein FLAG1_10997 [Fusarium langsethiae]	165	0.527273	9.28811e-48
XP_011389870.1	hypothetical protein UMAG_03394 [Ustilago maydis 521]	151	0.476821	7.88395e-46
EXK24330.1	hypothetical protein FOMG_18935 [Fusarium oxysporum f. sp. melonis 26406]	156	0.506410	5.39432e-44
KJZ69386.1	hypothetical protein HIM_11225 [Hirsutella minnesotensis 3608]	158	0.474684	3.65784e-42
XP_001230213.1	hypothetical protein CHGG_03697 [Chaetomium globosum CBS 148.51]	153	0.496732	1.27181e-41
KJZ68858.1	hypothetical protein HIM_11749 [Hirsutella minnesotensis 3608]	170	0.458824	1.15917e-39
KID80860.1	telomere-associated recQ-like helicase [Metarhizium guizhouense ARSEF 977]	155	0.470968	1.17357e-39
CCE32960.1	uncharacterized protein CPUR_06882 [Claviceps purpurea 20.1]	164	0.445122	6.57338e-36
PCD20073.1	hypothetical protein AU210_016751 [Fusarium oxysporum f. sp. radicis-cucumerinum]	133	0.511278	2.53234e-32
RGP59870.1	telomere-associated recq-like helicase [Fusarium longipes]	110	0.527273	5.08275e-31
EXL39121.1	hypothetical protein FOCG_18263 [Fusarium oxysporum f. sp. radicis-lycopersici 26381]	111	0.504505	5.65787e-31
EWZ78556.1	hypothetical protein FOWG_17204 [Fusarium oxysporum f. sp. lycopersici MN25]	111	0.504505	5.97039e-31
PVH71628.1	hypothetical protein DL98DRAFT_383585, partial [Cadophora sp. DSE1049]	144	0.423611	1.98385e-30
XP_011390296.1	hypothetical protein UMAG_03869 [Ustilago maydis 521]	156	0.416667	6.81947e-30
EGU73455.1	hypothetical protein FOXB_16035 [Fusarium oxysporum Fo5176]	149	0.422819	1.12635e-29
SCO76796.1	uncharacterized protein FRV6_01008 [Fusarium oxysporum]	128	0.492188	1.61926e-29
PMD22413.1	hypothetical protein NA56DRAFT_658320 [Pezoloma ericae]	161	0.385093	3.43987e-27
XP_011392299.1	hypothetical protein UMAG_05977 [Ustilago maydis 521]	108	0.518519	9.4817e-27
XP_007816560.2	tlh3 [Metarhizium robertsii ARSEF 23]	166	0.379518	1.66858e-26
OBS16657.1	hypothetical protein FPOA_12696 [Fusarium poae]	111	0.441441	1.21123e-24
KFY92765.1	hypothetical protein V500_04036 [Pseudogymnoascus sp. VKM F-4518 (FW-2643)]	147	0.380952	3.00398e-24
EMT66841.1	hypothetical protein FOC4_g10000051, partial [Fusarium oxysporum f. sp. cubense race 4]	112	0.455357	6.51099e-24
KID80878.1	telomere-associated recQ-like helicase [Metarhizium guizhouense ARSEF 977]	120	0.458333	8.22318e-24
TGO82555.1	hypothetical protein BPOR_0807g00040 [Botrytis porri]	156	0.391026	9.5608e-24
SCO90084.1	uncharacterized protein FRV6_14212 [Fusarium oxysporum]	126	0.404762	2.3286e-23
XP_011387941.1	hypothetical protein UMAG_06476 [Ustilago maydis 521]	77	0.636364	2.90725e-23
EXK79348.1	hypothetical protein FOQG_16044 [Fusarium oxysporum f. sp. raphani 54005]	80	0.537500	9.00444e-23
PQE31525.1	telomere-associated recq protein [Rutstroemia sp. NJR-2017a WRK4]	147	0.428571	9.84803e-23
ELR07741.1	hypothetical protein GMDG_08538 [Pseudogymnoascus destructans 20631-21]	171	0.362573	1.47651e-22
KID83861.1	telomere-associated recQ-like helicase [Metarhizium guizhouense ARSEF 977]	113	0.442478	1.49998e-22
XP_011388362.1	hypothetical protein UMAG_10585 [Ustilago maydis 521]	133	0.421053	3.98903e-22
XP_024319843.1	hypothetical protein VC83_09199 [Pseudogymnoascus destructans]	171	0.362573	5.98171e-22
SCO86116.1	uncharacterized protein FRV6_10243 [Fusarium oxysporum]	91	0.505495	6.36353e-22
RYP27380.1	hypothetical protein DL767_007699 [Monosporascus sp. MG133]	105	0.466667	7.91365e-22
PKK43131.1	hypothetical protein CI102_13474 [Trichoderma harzianum]	148	0.405405	7.97147e-22
EXU94650.1	DEAD/DEAH box helicase [Metarhizium robertsii]	116	0.448276	2.01741e-21
RYC78270.1	hypothetical protein BFJ63_vAg18856 [Fusarium oxysporum f. sp. narcissi]	70	0.557143	2.51779e-21
ELR06784.1	hypothetical protein GMDG_02222 [Pseudogymnoascus destructans 20631-21]	171	0.356725	2.76537e-21
XP_024324472.1	hypothetical protein VC83_04249 [Pseudogymnoascus destructans]	171	0.356725	3.06909e-21
KFG83703.1	telomere-associated recQ-like helicase [Metarhizium anisopliae]	112	0.455357	4.27493e-21
RKK42282.1	hypothetical protein BFJ69_g18418, partial [Fusarium oxysporum]	91	0.505495	1.55114e-20
KPA35548.1	telomere-associated recq helicase, partial [Fusarium langsethiae]	91	0.494505	2.02036e-20
KFY96556.1	hypothetical protein V500_02410 [Pseudogymnoascus sp. VKM F-4518 (FW-2643)]	150	0.366667	4.40093e-20
EXL65655.1	hypothetical protein FOPG_18127 [Fusarium oxysporum f. sp. conglutinans race 2 54008]	72	0.555556	7.48924e-20
ELR02112.1	hypothetical protein GMDG_05272 [Pseudogymnoascus destructans 20631-21]	147	0.380952	1.48448e-19
RKK49110.1	hypothetical protein BFJ69_g18105, partial [Fusarium oxysporum]	73	0.561644	1.96409e-19
RAL58160.1	hypothetical protein DID88_002364 [Monilinia fructigena]	156	0.365385	2.15932e-19
RKK93567.1	hypothetical protein BFJ70_g17731, partial [Fusarium oxysporum]	73	0.561644	3.30539e-19
XP_018068963.1	hypothetical protein LY89DRAFT_752742 [Phialocephala scopiformis]	152	0.361842	3.62554e-19
RKK93441.1	hypothetical protein BFJ70_g17734, partial [Fusarium oxysporum]	91	0.505495	3.74208e-19
RBA14537.1	hypothetical protein FPRO05_03329 [Fusarium proliferatum]	91	0.505495	6.51019e-19
KFZ18839.1	hypothetical protein V501_00987 [Pseudogymnoascus sp. VKM F-4519 (FW-2642)]	148	0.351351	3.46133e-16
ELR03272.1	hypothetical protein GMDG_08894, partial [Pseudogymnoascus destructans 20631-21]	150	0.353333	1.16194e-15
ELR03012.1	hypothetical protein GMDG_08865, partial [Pseudogymnoascus destructans 20631-21]	148	0.371622	2.00123e-15
XP_018079052.1	hypothetical protein LY89DRAFT_727715 [Phialocephala scopiformis]	162	0.351852	3.87307e-15
EXK24255.1	hypothetical protein FOMG_19007 [Fusarium oxysporum f. sp. melonis 26406]	70	0.557143	4.49485e-15
OBT48613.1	hypothetical protein VE00_00905 [Pseudogymnoascus sp. WSF 3629]	148	0.371622	1.4334e-14
EXM15088.1	hypothetical protein FOTG_16532 [Fusarium oxysporum f. sp. vasinfectum 25433]	160	0.331250	2.81515e-14
EXA31455.1	hypothetical protein FOVG_17233 [Fusarium oxysporum f. sp. pisi HDV247]	161	0.335404	4.00646e-14
RAL58057.1	hypothetical protein DID88_009665 [Monilinia fructigena]	139	0.366906	1.04752e-13
RAL65546.1	hypothetical protein DID88_001111 [Monilinia fructigena]	140	0.364286	1.3126e-13
XP_024319586.1	hypothetical protein VC83_09434 [Pseudogymnoascus destructans]	148	0.371622	1.41594e-13
XP_024319586.1	hypothetical protein VC83_09434 [Pseudogymnoascus destructans]	147	0.353741	1.93986e-13
CVL09390.1	uncharacterized protein FMAN_15542 [Fusarium mangiferae]	160	0.325000	3.46506e-13
KJZ69150.1	hypothetical protein HIM_11451 [Hirsutella minnesotensis 3608]	153	0.294118	4.21762e-13
EXA31833.1	hypothetical protein FOVG_16891 [Fusarium oxysporum f. sp. pisi HDV247]	155	0.329032	1.47467e-12
KFZ24597.1	hypothetical protein V502_00922, partial [Pseudogymnoascus sp. VKM F-4520 (FW-2644)]	99	0.414141	2.42915e-12
KJZ69305.1	hypothetical protein HIM_11299 [Hirsutella minnesotensis 3608]	152	0.335526	2.9929e-12
XP_018064940.1	hypothetical protein LY89DRAFT_689775, partial [Phialocephala scopiformis]	88	0.409091	4.62744e-12
XP_024319537.1	hypothetical protein VC83_09491 [Pseudogymnoascus destructans]	147	0.346939	4.67065e-12
KFY28326.1	hypothetical protein V491_00528 [Pseudogymnoascus sp. VKM F-3775]	116	0.413793	8.67143e-12
XP_018061600.1	hypothetical protein LY89DRAFT_692005 [Phialocephala scopiformis]	88	0.397727	1.12474e-11
XP_018064570.1	hypothetical protein LY89DRAFT_723978 [Phialocephala scopiformis]	152	0.361842	1.23211e-11
RKK32120.1	hypothetical protein BFJ67_g14900, partial [Fusarium oxysporum f. sp. cepae]	50	0.620000	1.49047e-11
RKK17364.1	hypothetical protein BFJ66_g17922 [Fusarium oxysporum f. sp. cepae]	50	0.620000	1.66834e-11
RKK79969.1	hypothetical protein BFJ68_g17761, partial [Fusarium oxysporum]	50	0.620000	2.15801e-11
RKK86033.1	hypothetical protein BFJ68_g17171 [Fusarium oxysporum]	42	0.714286	5.20007e-11
XP_011391156.1	hypothetical protein UMAG_04486 [Ustilago maydis 521]	1175	1.000000	0.0
XP_011389473.1	hypothetical protein UMAG_06506 [Ustilago maydis 521]	944	0.699153	0.0
RKK65514.1	hypothetical protein BFJ69_g16212, partial [Fusarium oxysporum]	948	0.484177	0.0
RYC86267.1	hypothetical protein BFJ63_vAg10909, partial [Fusarium oxysporum f. sp. narcissi]	948	0.485232	0.0
RKL19512.1	hypothetical protein BFJ72_g15169 [Fusarium proliferatum]	948	0.485232	0.0
RKK74261.1	hypothetical protein BFJ71_g17304 [Fusarium oxysporum]	947	0.479409	0.0
RKK06290.1	hypothetical protein BFJ65_g18854 [Fusarium oxysporum f. sp. cepae]	937	0.483458	0.0
XP_011390296.1	hypothetical protein UMAG_03869 [Ustilago maydis 521]	965	0.512953	0.0
XP_011392614.1	hypothetical protein UMAG_10980 [Ustilago maydis 521]	753	0.577689	0.0
XP_018239496.1	hypothetical protein FOXG_04692 [Fusarium oxysporum f. sp. lycopersici 4287]	981	0.455657	0.0
RKK56327.1	hypothetical protein BFJ69_g17664 [Fusarium oxysporum]	934	0.451820	0.0
XP_011389870.1	hypothetical protein UMAG_03394 [Ustilago maydis 521]	982	0.437882	0.0
RBA14537.1	hypothetical protein FPRO05_03329 [Fusarium proliferatum]	850	0.494118	0.0
PCD20113.1	hypothetical protein AU210_016769 [Fusarium oxysporum f. sp. radicis-cucumerinum]	1081	0.419056	0.0
KPA35548.1	telomere-associated recq helicase, partial [Fusarium langsethiae]	864	0.479167	0.0
RKK79969.1	hypothetical protein BFJ68_g17761, partial [Fusarium oxysporum]	840	0.484524	0.0
RKK17364.1	hypothetical protein BFJ66_g17922 [Fusarium oxysporum f. sp. cepae]	828	0.483092	0.0
RKK32120.1	hypothetical protein BFJ67_g14900, partial [Fusarium oxysporum f. sp. cepae]	827	0.482467	0.0
EWY79998.1	hypothetical protein FOYG_16799 [Fusarium sp. FOSC 3-a]	947	0.430834	0.0
KJZ68858.1	hypothetical protein HIM_11749 [Hirsutella minnesotensis 3608]	944	0.406780	0.0
OBS15298.1	hypothetical protein FPOA_13884 [Fusarium poae]	645	0.524031	0.0
XP_001230213.1	hypothetical protein CHGG_03697 [Chaetomium globosum CBS 148.51]	997	0.405216	0.0
EXK26012.1	hypothetical protein FOMG_17373 [Fusarium oxysporum f. sp. melonis 26406]	646	0.526316	0.0
RKK07051.1	hypothetical protein BFJ65_g18218, partial [Fusarium oxysporum f. sp. cepae]	782	0.451407	0.0
EXA31832.1	hypothetical protein FOVG_16890 [Fusarium oxysporum f. sp. pisi HDV247]	813	0.450185	0.0
KID83861.1	telomere-associated recQ-like helicase [Metarhizium guizhouense ARSEF 977]	992	0.388105	0.0
XP_007816560.2	tlh3 [Metarhizium robertsii ARSEF 23]	1021	0.379040	0.0
EXK24255.1	hypothetical protein FOMG_19007 [Fusarium oxysporum f. sp. melonis 26406]	788	0.442893	0.0
RKK57432.1	hypothetical protein BFJ69_g17485, partial [Fusarium oxysporum]	615	0.512195	0.0
EXM13433.1	hypothetical protein FOTG_18114 [Fusarium oxysporum f. sp. vasinfectum 25433]	615	0.518699	0.0
TGO82555.1	hypothetical protein BPOR_0807g00040 [Botrytis porri]	946	0.387949	0.0
EXU94650.1	DEAD/DEAH box helicase [Metarhizium robertsii]	970	0.387629	0.0
CVL09388.1	uncharacterized protein FMAN_15541 [Fusarium mangiferae]	758	0.455145	0.0
EXK23752.1	hypothetical protein FOMG_19489 [Fusarium oxysporum f. sp. melonis 26406]	658	0.478723	0.0
KFG83703.1	telomere-associated recQ-like helicase [Metarhizium anisopliae]	964	0.380705	0.0
PQE16365.1	telomere-associated recQ-like helicase protein [Rutstroemia sp. NJR-2017a BVV2]	818	0.420538	0.0
EXL64968.1	hypothetical protein FOPG_18788 [Fusarium oxysporum f. sp. conglutinans race 2 54008]	658	0.478723	0.0
EXL65335.1	hypothetical protein FOPG_18431 [Fusarium oxysporum f. sp. conglutinans race 2 54008]	658	0.471125	0.0
RKK10283.1	hypothetical protein BFJ65_g15581, partial [Fusarium oxysporum f. sp. cepae]	743	0.448183	0.0
OBS16681.1	hypothetical protein FPOA_12716 [Fusarium poae]	751	0.458056	0.0
EGU73219.1	hypothetical protein FOXB_16271, partial [Fusarium oxysporum Fo5176]	672	0.453869	0.0
EGU73388.1	hypothetical protein FOXB_16102, partial [Fusarium oxysporum Fo5176]	633	0.462875	0.0
EXK26267.1	hypothetical protein FOMG_17169 [Fusarium oxysporum f. sp. melonis 26406]	704	0.433239	2.94977e-174
RKK49110.1	hypothetical protein BFJ69_g18105, partial [Fusarium oxysporum]	694	0.446686	6.01701e-173
EWZ28365.1	hypothetical protein FOZG_17932 [Fusarium oxysporum Fo47]	573	0.525305	1.51619e-172
XP_024319843.1	hypothetical protein VC83_09199 [Pseudogymnoascus destructans]	950	0.371579	6.13226e-170
PNP76482.1	hypothetical protein FNYG_10179 [Fusarium nygamai]	515	0.526214	1.80633e-167
OBT81420.1	hypothetical protein VE02_10184, partial [Pseudogymnoascus sp. 03VT05]	686	0.438776	2.64544e-167
EMT66841.1	hypothetical protein FOC4_g10000051, partial [Fusarium oxysporum f. sp. cubense race 4]	671	0.447094	1.75128e-164
EXA29915.1	hypothetical protein FOVG_18640 [Fusarium oxysporum f. sp. pisi HDV247]	625	0.454400	9.03518e-162
KFY23902.1	hypothetical protein V491_02362 [Pseudogymnoascus sp. VKM F-3775]	791	0.393173	2.17123e-161
RAL66949.1	hypothetical protein DID88_007731 [Monilinia fructigena]	838	0.380668	2.45502e-158
RYP27380.1	hypothetical protein DL767_007699 [Monosporascus sp. MG133]	691	0.437048	3.97979e-158
RYP27380.1	hypothetical protein DL767_007699 [Monosporascus sp. MG133]	105	0.447619	1.04942e-17
KID81893.1	telomere-associated recQ-like helicase [Metarhizium guizhouense ARSEF 977]	764	0.416230	5.87059e-156
RAL58160.1	hypothetical protein DID88_002364 [Monilinia fructigena]	942	0.356688	2.57943e-154
XP_022283908.1	DEAD/DEAH box helicase domain-containing protein [Pochonia chlamydosporia 170]	1111	0.343834	6.9066e-154
OBT81161.1	hypothetical protein VE02_10169, partial [Pseudogymnoascus sp. 03VT05]	664	0.426205	2.95582e-150
RAL64978.1	hypothetical protein DID88_001568 [Monilinia fructigena]	838	0.378282	1.39459e-149
RAL58473.1	hypothetical protein DID88_005177, partial [Monilinia fructigena]	923	0.360780	9.68121e-149
EXA29482.1	hypothetical protein FOVG_19044 [Fusarium oxysporum f. sp. pisi HDV247]	438	0.554795	1.36951e-148
RKK12694.1	hypothetical protein BFJ65_g11956 [Fusarium oxysporum f. sp. cepae]	598	0.439799	1.69364e-148
RKK77997.1	hypothetical protein BFJ71_g16599 [Fusarium oxysporum]	609	0.440066	8.88088e-148
OBS15343.1	hypothetical protein FPOA_13789 [Fusarium poae]	516	0.488372	3.07898e-146
OBS16472.1	hypothetical protein FPOA_12876 [Fusarium poae]	438	0.550228	8.08411e-146
RKK90832.1	hypothetical protein BFJ68_g16362 [Fusarium oxysporum]	599	0.447412	1.12273e-143
EXK24330.1	hypothetical protein FOMG_18935 [Fusarium oxysporum f. sp. melonis 26406]	627	0.427432	2.13701e-142
EXA28595.1	hypothetical protein FOVG_19808 [Fusarium oxysporum f. sp. pisi HDV247]	438	0.545662	6.18909e-142
KFY99227.1	hypothetical protein V498_00910 [Pseudogymnoascus sp. VKM F-4517 (FW-2822)]	670	0.413433	1.1832e-141
KFY99227.1	hypothetical protein V498_00910 [Pseudogymnoascus sp. VKM F-4517 (FW-2822)]	182	0.274725	4.85642e-06
RKK93566.1	hypothetical protein BFJ70_g17732, partial [Fusarium oxysporum]	391	0.557545	5.32939e-140
KJZ70537.1	hypothetical protein HIM_10081 [Hirsutella minnesotensis 3608]	613	0.435563	1.90852e-139
KJZ69305.1	hypothetical protein HIM_11299 [Hirsutella minnesotensis 3608]	701	0.410842	1.53909e-137
KJZ69305.1	hypothetical protein HIM_11299 [Hirsutella minnesotensis 3608]	151	0.317881	4.27042e-09
RKL04534.1	hypothetical protein BFJ70_g17193 [Fusarium oxysporum]	511	0.457926	2.08411e-135
XP_011389837.1	hypothetical protein UMAG_11950 [Ustilago maydis 521]	237	0.886076	2.20317e-134
KID80935.1	telomere-associated recQ-like helicase [Metarhizium guizhouense ARSEF 977]	653	0.413476	7.29402e-133
XP_018242739.1	hypothetical protein FOXG_06738 [Fusarium oxysporum f. sp. lycopersici 4287]	397	0.528967	2.10257e-132
XP_018244665.1	hypothetical protein FOXG_07297 [Fusarium oxysporum f. sp. lycopersici 4287]	408	0.541667	2.10823e-131
RYC77607.1	hypothetical protein BFJ63_vAg19519, partial [Fusarium oxysporum f. sp. narcissi]	383	0.537859	8.76034e-130
KYK58874.1	hypothetical protein DCS_00001 [Drechmeria coniospora]	483	0.480331	1.27654e-129
KYK58874.1	hypothetical protein DCS_00001 [Drechmeria coniospora]	308	0.392857	1.80406e-41
XP_011390526.1	hypothetical protein UMAG_04094 [Ustilago maydis 521]	411	0.518248	3.70749e-127
RKK86034.1	hypothetical protein BFJ68_g17172 [Fusarium oxysporum]	417	0.515588	7.83394e-125
KFY96400.1	hypothetical protein V500_02461 [Pseudogymnoascus sp. VKM F-4518 (FW-2643)]	900	0.337778	1.6615e-124
KID81892.1	telomere-associated recQ-like helicase [Metarhizium guizhouense ARSEF 977]	644	0.399068	1.78379e-124
KJK73567.1	hypothetical protein H634G_11167, partial [Metarhizium anisopliae BRIP 53293]	700	0.380000	4.38324e-123
RSL80518.1	hypothetical protein CEP52_017370, partial [Fusarium sp. AF-4]	543	0.434622	1.91607e-121
CCE32960.1	uncharacterized protein CPUR_06882 [Claviceps purpurea 20.1]	722	0.376731	1.68475e-120
CCE32960.1	uncharacterized protein CPUR_06882 [Claviceps purpurea 20.1]	164	0.439024	2.7658e-31
XP_018242454.1	hypothetical protein FOXG_06528 [Fusarium oxysporum f. sp. lycopersici 4287]	434	0.500000	3.64896e-120
XP_011390603.1	hypothetical protein UMAG_04095 [Ustilago maydis 521]	233	0.884120	1.46216e-119
AAS17947.1	telomere-associated putative RecQ-like protein usher, partial [Ustilago maydis]	242	0.747934	4.4787e-118
KJK86579.1	hypothetical protein H633G_09581, partial [Metarhizium anisopliae BRIP 53284]	673	0.369985	6.40959e-116
ELR07740.1	hypothetical protein GMDG_08537 [Pseudogymnoascus destructans 20631-21]	492	0.422764	2.15258e-115
RKK93441.1	hypothetical protein BFJ70_g17734, partial [Fusarium oxysporum]	494	0.441296	1.17255e-109
KFY83054.1	hypothetical protein V500_10195, partial [Pseudogymnoascus sp. VKM F-4518 (FW-2643)]	495	0.400000	7.46421e-109
RKK93567.1	hypothetical protein BFJ70_g17731, partial [Fusarium oxysporum]	503	0.417495	3.79255e-108
PCD22149.1	hypothetical protein AU210_015948 [Fusarium oxysporum f. sp. radicis-cucumerinum]	486	0.430041	1.93578e-105
KFZ18839.1	hypothetical protein V501_00987 [Pseudogymnoascus sp. VKM F-4519 (FW-2642)]	904	0.296460	2.69709e-102
KFY11379.1	hypothetical protein V492_04495 [Pseudogymnoascus sp. VKM F-4246]	824	0.311893	3.8769e-100
PMD16281.1	P-loop containing nucleoside triphosphate hydrolase protein [Pezoloma ericae]	703	0.348506	5.87061e-99
RAL58057.1	hypothetical protein DID88_009665 [Monilinia fructigena]	917	0.321701	1.58485e-98
XP_024320374.1	hypothetical protein VC83_08788 [Pseudogymnoascus destructans]	442	0.409502	1.92687e-98
XP_011390073.1	hypothetical protein UMAG_11065 [Ustilago maydis 521]	169	0.887574	4.36928e-97
XP_011389473.1	hypothetical protein UMAG_06506 [Ustilago maydis 521]	983	1.000000	0.0
XP_011391156.1	hypothetical protein UMAG_04486 [Ustilago maydis 521]	944	0.698093	0.0
XP_011390296.1	hypothetical protein UMAG_03869 [Ustilago maydis 521]	768	0.645833	0.0
XP_011390296.1	hypothetical protein UMAG_03869 [Ustilago maydis 521]	164	0.439024	5.5709e-29
RKK65514.1	hypothetical protein BFJ69_g16212, partial [Fusarium oxysporum]	928	0.474138	0.0
RYC86267.1	hypothetical protein BFJ63_vAg10909, partial [Fusarium oxysporum f. sp. narcissi]	928	0.475216	0.0
RKL19512.1	hypothetical protein BFJ72_g15169 [Fusarium proliferatum]	928	0.475216	0.0
RKK06290.1	hypothetical protein BFJ65_g18854 [Fusarium oxysporum f. sp. cepae]	917	0.476554	0.0
RKK74261.1	hypothetical protein BFJ71_g17304 [Fusarium oxysporum]	927	0.472492	0.0
XP_011392614.1	hypothetical protein UMAG_10980 [Ustilago maydis 521]	751	0.571238	0.0
XP_018239496.1	hypothetical protein FOXG_04692 [Fusarium oxysporum f. sp. lycopersici 4287]	969	0.429309	0.0
RBA14537.1	hypothetical protein FPRO05_03329 [Fusarium proliferatum]	826	0.481840	0.0
RKK56327.1	hypothetical protein BFJ69_g17664 [Fusarium oxysporum]	913	0.433735	0.0
KPA35548.1	telomere-associated recq helicase, partial [Fusarium langsethiae]	844	0.477488	0.0
XP_011389870.1	hypothetical protein UMAG_03394 [Ustilago maydis 521]	975	0.416410	0.0
RKK79969.1	hypothetical protein BFJ68_g17761, partial [Fusarium oxysporum]	819	0.481074	0.0
RKK32120.1	hypothetical protein BFJ67_g14900, partial [Fusarium oxysporum f. sp. cepae]	807	0.478315	0.0
RKK17364.1	hypothetical protein BFJ66_g17922 [Fusarium oxysporum f. sp. cepae]	808	0.477723	0.0
PCD20113.1	hypothetical protein AU210_016769 [Fusarium oxysporum f. sp. radicis-cucumerinum]	936	0.424145	0.0
RKK07051.1	hypothetical protein BFJ65_g18218, partial [Fusarium oxysporum f. sp. cepae]	760	0.467105	0.0
EWY79998.1	hypothetical protein FOYG_16799 [Fusarium sp. FOSC 3-a]	924	0.409091	0.0
EXA31832.1	hypothetical protein FOVG_16890 [Fusarium oxysporum f. sp. pisi HDV247]	783	0.462324	0.0
CVL09388.1	uncharacterized protein FMAN_15541 [Fusarium mangiferae]	737	0.464043	0.0
KJZ68858.1	hypothetical protein HIM_11749 [Hirsutella minnesotensis 3608]	919	0.402612	0.0
RKK10283.1	hypothetical protein BFJ65_g15581, partial [Fusarium oxysporum f. sp. cepae]	721	0.460472	0.0
XP_007816560.2	tlh3 [Metarhizium robertsii ARSEF 23]	1009	0.364718	0.0
OBS15298.1	hypothetical protein FPOA_13884 [Fusarium poae]	644	0.496894	0.0
KID83861.1	telomere-associated recQ-like helicase [Metarhizium guizhouense ARSEF 977]	969	0.376677	0.0
EXK26012.1	hypothetical protein FOMG_17373 [Fusarium oxysporum f. sp. melonis 26406]	651	0.502304	0.0
XP_001230213.1	hypothetical protein CHGG_03697 [Chaetomium globosum CBS 148.51]	1020	0.380392	0.0
EXK24255.1	hypothetical protein FOMG_19007 [Fusarium oxysporum f. sp. melonis 26406]	802	0.428928	0.0
TGO82555.1	hypothetical protein BPOR_0807g00040 [Botrytis porri]	924	0.384199	0.0
OBS16681.1	hypothetical protein FPOA_12716 [Fusarium poae]	731	0.455540	0.0
RKK49110.1	hypothetical protein BFJ69_g18105, partial [Fusarium oxysporum]	671	0.466468	0.0
RKK57432.1	hypothetical protein BFJ69_g17485, partial [Fusarium oxysporum]	618	0.487055	0.0
EMT66841.1	hypothetical protein FOC4_g10000051, partial [Fusarium oxysporum f. sp. cubense race 4]	642	0.470405	1.28975e-175
KFG83703.1	telomere-associated recQ-like helicase [Metarhizium anisopliae]	955	0.367539	2.83212e-175
PQE16365.1	telomere-associated recQ-like helicase protein [Rutstroemia sp. NJR-2017a BVV2]	824	0.408981	2.89162e-174
EXU94650.1	DEAD/DEAH box helicase [Metarhizium robertsii]	959	0.371220	3.96105e-174
EXM13433.1	hypothetical protein FOTG_18114 [Fusarium oxysporum f. sp. vasinfectum 25433]	613	0.491028	4.5801e-174
EXK23752.1	hypothetical protein FOMG_19489 [Fusarium oxysporum f. sp. melonis 26406]	660	0.440909	4.57973e-170
EXL64968.1	hypothetical protein FOPG_18788 [Fusarium oxysporum f. sp. conglutinans race 2 54008]	660	0.440909	4.85805e-163
EWZ28365.1	hypothetical protein FOZG_17932 [Fusarium oxysporum Fo47]	568	0.507042	7.03969e-162
EXL65335.1	hypothetical protein FOPG_18431 [Fusarium oxysporum f. sp. conglutinans race 2 54008]	660	0.431818	2.00821e-161
EXK26267.1	hypothetical protein FOMG_17169 [Fusarium oxysporum f. sp. melonis 26406]	689	0.412192	2.00134e-160
PNP76482.1	hypothetical protein FNYG_10179 [Fusarium nygamai]	517	0.504836	2.58392e-157
OBT81420.1	hypothetical protein VE02_10184, partial [Pseudogymnoascus sp. 03VT05]	734	0.412807	2.36445e-156
EXA29915.1	hypothetical protein FOVG_18640 [Fusarium oxysporum f. sp. pisi HDV247]	608	0.449013	7.12011e-155
XP_024319843.1	hypothetical protein VC83_09199 [Pseudogymnoascus destructans]	930	0.364516	1.86199e-154
CCE32960.1	uncharacterized protein CPUR_06882 [Claviceps purpurea 20.1]	960	0.355208	6.3973e-152
OBS15343.1	hypothetical protein FPOA_13789 [Fusarium poae]	545	0.480734	2.20003e-150
RKK90832.1	hypothetical protein BFJ68_g16362 [Fusarium oxysporum]	604	0.442053	5.25357e-149
RYP27380.1	hypothetical protein DL767_007699 [Monosporascus sp. MG133]	694	0.420749	1.31118e-147
RYP27380.1	hypothetical protein DL767_007699 [Monosporascus sp. MG133]	105	0.419048	8.78391e-16
RKK77997.1	hypothetical protein BFJ71_g16599 [Fusarium oxysporum]	587	0.432709	2.83129e-146
XP_022283908.1	DEAD/DEAH box helicase domain-containing protein [Pochonia chlamydosporia 170]	1002	0.340319	7.73175e-145
KID81893.1	telomere-associated recQ-like helicase [Metarhizium guizhouense ARSEF 977]	774	0.385013	1.41401e-144
KFY23902.1	hypothetical protein V491_02362 [Pseudogymnoascus sp. VKM F-3775]	798	0.374687	4.70966e-144
RAL66949.1	hypothetical protein DID88_007731 [Monilinia fructigena]	805	0.361491	4.88262e-144
RKK12694.1	hypothetical protein BFJ65_g11956 [Fusarium oxysporum f. sp. cepae]	576	0.440972	6.0216e-142
OBT81161.1	hypothetical protein VE02_10169, partial [Pseudogymnoascus sp. 03VT05]	665	0.410526	3.85775e-140
EGU73219.1	hypothetical protein FOXB_16271, partial [Fusarium oxysporum Fo5176]	655	0.404580	7.84574e-140
RAL58160.1	hypothetical protein DID88_002364 [Monilinia fructigena]	910	0.339560	1.68043e-139
EGU73388.1	hypothetical protein FOXB_16102, partial [Fusarium oxysporum Fo5176]	657	0.398782	7.46883e-138
EXK24330.1	hypothetical protein FOMG_18935 [Fusarium oxysporum f. sp. melonis 26406]	602	0.431894	2.70258e-137
RAL64978.1	hypothetical protein DID88_001568 [Monilinia fructigena]	805	0.361491	1.10955e-136
RAL58473.1	hypothetical protein DID88_005177, partial [Monilinia fructigena]	805	0.360248	4.16413e-136
EXA29482.1	hypothetical protein FOVG_19044 [Fusarium oxysporum f. sp. pisi HDV247]	440	0.518182	6.18712e-134
XP_018242739.1	hypothetical protein FOXG_06738 [Fusarium oxysporum f. sp. lycopersici 4287]	409	0.511002	5.50453e-132
OBS16472.1	hypothetical protein FPOA_12876 [Fusarium poae]	473	0.484144	9.19956e-131
RKK93566.1	hypothetical protein BFJ70_g17732, partial [Fusarium oxysporum]	393	0.529262	7.06507e-130
EXA28595.1	hypothetical protein FOVG_19808 [Fusarium oxysporum f. sp. pisi HDV247]	438	0.511416	2.21126e-129
KJZ70537.1	hypothetical protein HIM_10081 [Hirsutella minnesotensis 3608]	607	0.436573	1.0616e-128
KYK58874.1	hypothetical protein DCS_00001 [Drechmeria coniospora]	485	0.468041	1.4159e-125
KYK58874.1	hypothetical protein DCS_00001 [Drechmeria coniospora]	283	0.388693	2.12223e-40
RYC77607.1	hypothetical protein BFJ63_vAg19519, partial [Fusarium oxysporum f. sp. narcissi]	383	0.519582	2.43783e-125
XP_011390526.1	hypothetical protein UMAG_04094 [Ustilago maydis 521]	395	0.534177	5.14275e-125
RKL04534.1	hypothetical protein BFJ70_g17193 [Fusarium oxysporum]	480	0.433333	1.67342e-123
KJZ69305.1	hypothetical protein HIM_11299 [Hirsutella minnesotensis 3608]	602	0.438538	2.39699e-123
KJZ69305.1	hypothetical protein HIM_11299 [Hirsutella minnesotensis 3608]	150	0.306667	1.22512e-10
XP_018244665.1	hypothetical protein FOXG_07297 [Fusarium oxysporum f. sp. lycopersici 4287]	399	0.523810	1.03916e-122
XP_018244665.1	hypothetical protein FOXG_07297 [Fusarium oxysporum f. sp. lycopersici 4287]	300	0.220000	8.28399e-05
KFY99227.1	hypothetical protein V498_00910 [Pseudogymnoascus sp. VKM F-4517 (FW-2822)]	681	0.377386	7.42884e-122
KFY99227.1	hypothetical protein V498_00910 [Pseudogymnoascus sp. VKM F-4517 (FW-2822)]	158	0.291139	1.03719e-06
KID81892.1	telomere-associated recQ-like helicase [Metarhizium guizhouense ARSEF 977]	551	0.399274	4.09533e-119
XP_018242454.1	hypothetical protein FOXG_06528 [Fusarium oxysporum f. sp. lycopersici 4287]	424	0.492925	9.57027e-118
XP_018242454.1	hypothetical protein FOXG_06528 [Fusarium oxysporum f. sp. lycopersici 4287]	300	0.220000	6.6206e-05
KFY96400.1	hypothetical protein V500_02461 [Pseudogymnoascus sp. VKM F-4518 (FW-2643)]	764	0.353403	1.11541e-114
RSL80518.1	hypothetical protein CEP52_017370, partial [Fusarium sp. AF-4]	513	0.428850	2.43645e-113
KJK73567.1	hypothetical protein H634G_11167, partial [Metarhizium anisopliae BRIP 53293]	687	0.352256	6.72728e-113
AAS17947.1	telomere-associated putative RecQ-like protein usher, partial [Ustilago maydis]	276	0.655797	4.42106e-108
RKK86034.1	hypothetical protein BFJ68_g17172 [Fusarium oxysporum]	422	0.473934	8.6546e-108
RKK93567.1	hypothetical protein BFJ70_g17731, partial [Fusarium oxysporum]	481	0.432432	1.53925e-107
KID80935.1	telomere-associated recQ-like helicase [Metarhizium guizhouense ARSEF 977]	667	0.361319	5.14939e-107
RKK93441.1	hypothetical protein BFJ70_g17734, partial [Fusarium oxysporum]	470	0.442553	2.36868e-106
KJK86579.1	hypothetical protein H633G_09581, partial [Metarhizium anisopliae BRIP 53284]	659	0.339909	1.86871e-104
PCD22149.1	hypothetical protein AU210_015948 [Fusarium oxysporum f. sp. radicis-cucumerinum]	461	0.438178	1.88438e-104
XP_024320374.1	hypothetical protein VC83_08788 [Pseudogymnoascus destructans]	439	0.419134	2.15902e-103
ELR07740.1	hypothetical protein GMDG_08537 [Pseudogymnoascus destructans 20631-21]	492	0.402439	4.86314e-103
RAL58057.1	hypothetical protein DID88_009665 [Monilinia fructigena]	690	0.347826	2.59445e-101
RAL58057.1	hypothetical protein DID88_009665 [Monilinia fructigena]	108	0.388889	1.1284e-05
KFY83054.1	hypothetical protein V500_10195, partial [Pseudogymnoascus sp. VKM F-4518 (FW-2643)]	391	0.439898	3.37129e-100
KFZ18839.1	hypothetical protein V501_00987 [Pseudogymnoascus sp. VKM F-4519 (FW-2642)]	860	0.308140	5.20523e-99
RKK39490.1	hypothetical protein BFJ69_g18523, partial [Fusarium oxysporum]	312	0.525641	1.84681e-97
KFX97428.1	hypothetical protein O988_04874 [Pseudogymnoascus sp. VKM F-3808]	381	0.433071	9.12844e-90
KFX97428.1	hypothetical protein O988_04874 [Pseudogymnoascus sp. VKM F-3808]	94	0.542553	2.12642e-15
KFY11379.1	hypothetical protein V492_04495 [Pseudogymnoascus sp. VKM F-4246]	798	0.309524	6.57378e-89
RKK86869.1	hypothetical protein BFJ68_g17106, partial [Fusarium oxysporum]	426	0.403756	4.3581e-86
KJZ69334.1	hypothetical protein HIM_11274 [Hirsutella minnesotensis 3608]	382	0.473822	8.63388e-86
XP_011390526.1	hypothetical protein UMAG_04094 [Ustilago maydis 521]	431	1.000000	0.0
XP_011391031.1	hypothetical protein UMAG_04308 [Ustilago maydis 521]	298	0.875839	3.04063e-178
XP_011392614.1	hypothetical protein UMAG_10980 [Ustilago maydis 521]	449	0.570156	1.42073e-155
XP_011391156.1	hypothetical protein UMAG_04486 [Ustilago maydis 521]	411	0.518248	3.91578e-130
XP_011389473.1	hypothetical protein UMAG_06506 [Ustilago maydis 521]	395	0.534177	1.90873e-124
EXA29915.1	hypothetical protein FOVG_18640 [Fusarium oxysporum f. sp. pisi HDV247]	410	0.492683	7.91066e-115
RKK12694.1	hypothetical protein BFJ65_g11956 [Fusarium oxysporum f. sp. cepae]	412	0.490291	1.22974e-113
RKK10283.1	hypothetical protein BFJ65_g15581, partial [Fusarium oxysporum f. sp. cepae]	412	0.490291	4.18704e-112
RKK07051.1	hypothetical protein BFJ65_g18218, partial [Fusarium oxysporum f. sp. cepae]	412	0.490291	6.54991e-112
CVL09388.1	uncharacterized protein FMAN_15541 [Fusarium mangiferae]	409	0.488998	4.53904e-110
RKK06290.1	hypothetical protein BFJ65_g18854 [Fusarium oxysporum f. sp. cepae]	412	0.490291	4.86752e-110
RKK74261.1	hypothetical protein BFJ71_g17304 [Fusarium oxysporum]	412	0.487864	5.63606e-109
RKK65514.1	hypothetical protein BFJ69_g16212, partial [Fusarium oxysporum]	413	0.484262	1.73788e-108
RYC86267.1	hypothetical protein BFJ63_vAg10909, partial [Fusarium oxysporum f. sp. narcissi]	413	0.489104	4.88314e-107
RKL19512.1	hypothetical protein BFJ72_g15169 [Fusarium proliferatum]	413	0.489104	5.28436e-106
EXK26267.1	hypothetical protein FOMG_17169 [Fusarium oxysporum f. sp. melonis 26406]	421	0.444181	1.52661e-103
RKK56327.1	hypothetical protein BFJ69_g17664 [Fusarium oxysporum]	421	0.446556	2.7633e-102
XP_018239496.1	hypothetical protein FOXG_04692 [Fusarium oxysporum f. sp. lycopersici 4287]	421	0.444181	3.03375e-100
XP_011387941.1	hypothetical protein UMAG_06476 [Ustilago maydis 521]	181	0.889503	5.36215e-99
EXK24330.1	hypothetical protein FOMG_18935 [Fusarium oxysporum f. sp. melonis 26406]	411	0.472019	4.27923e-97
PCD20071.1	hypothetical protein AU210_016749 [Fusarium oxysporum f. sp. radicis-cucumerinum]	407	0.442260	9.03329e-95
EWZ78935.1	hypothetical protein FOWG_16876 [Fusarium oxysporum f. sp. lycopersici MN25]	377	0.445623	1.23963e-91
EWY79998.1	hypothetical protein FOYG_16799 [Fusarium sp. FOSC 3-a]	446	0.423767	6.14933e-90
PCD20113.1	hypothetical protein AU210_016769 [Fusarium oxysporum f. sp. radicis-cucumerinum]	407	0.444717	2.89642e-88
EMT66841.1	hypothetical protein FOC4_g10000051, partial [Fusarium oxysporum f. sp. cubense race 4]	329	0.504559	1.32317e-87
XP_011389870.1	hypothetical protein UMAG_03394 [Ustilago maydis 521]	446	0.394619	2.74789e-86
OBS16657.1	hypothetical protein FPOA_12696 [Fusarium poae]	347	0.472622	4.93109e-86
XP_011387939.1	hypothetical protein UMAG_06474 [Ustilago maydis 521]	177	0.751412	2.26087e-85
RKK93441.1	hypothetical protein BFJ70_g17734, partial [Fusarium oxysporum]	312	0.500000	5.23913e-82
RKK42282.1	hypothetical protein BFJ69_g18418, partial [Fusarium oxysporum]	319	0.482759	1.33702e-81
RKK49110.1	hypothetical protein BFJ69_g18105, partial [Fusarium oxysporum]	322	0.496894	3.28884e-80
RKK93567.1	hypothetical protein BFJ70_g17731, partial [Fusarium oxysporum]	325	0.486154	5.23272e-80
KID80860.1	telomere-associated recQ-like helicase [Metarhizium guizhouense ARSEF 977]	436	0.378440	8.17896e-78
KPA35548.1	telomere-associated recq helicase, partial [Fusarium langsethiae]	326	0.475460	2.78714e-76
RBA14537.1	hypothetical protein FPRO05_03329 [Fusarium proliferatum]	310	0.500000	3.78815e-74
PCD20073.1	hypothetical protein AU210_016751 [Fusarium oxysporum f. sp. radicis-cucumerinum]	357	0.434174	2.83569e-72
XP_001230213.1	hypothetical protein CHGG_03697 [Chaetomium globosum CBS 148.51]	424	0.384434	2.48096e-69
RKK32120.1	hypothetical protein BFJ67_g14900, partial [Fusarium oxysporum f. sp. cepae]	299	0.488294	2.07839e-68
RKK17364.1	hypothetical protein BFJ66_g17922 [Fusarium oxysporum f. sp. cepae]	299	0.488294	4.2307e-68
RKK79969.1	hypothetical protein BFJ68_g17761, partial [Fusarium oxysporum]	298	0.493289	3.89084e-67
KJZ68858.1	hypothetical protein HIM_11749 [Hirsutella minnesotensis 3608]	397	0.385390	5.76821e-67
CCE32960.1	uncharacterized protein CPUR_06882 [Claviceps purpurea 20.1]	426	0.382629	2.89983e-63
EXK24255.1	hypothetical protein FOMG_19007 [Fusarium oxysporum f. sp. melonis 26406]	309	0.436893	4.39975e-63
RKK86033.1	hypothetical protein BFJ68_g17171 [Fusarium oxysporum]	306	0.424837	1.05664e-62
TGO82555.1	hypothetical protein BPOR_0807g00040 [Botrytis porri]	402	0.378109	2.12808e-62
KID83861.1	telomere-associated recQ-like helicase [Metarhizium guizhouense ARSEF 977]	394	0.370558	2.91111e-60
OBS16681.1	hypothetical protein FPOA_12716 [Fusarium poae]	287	0.463415	1.3269e-59
XP_011390073.1	hypothetical protein UMAG_11065 [Ustilago maydis 521]	169	0.573964	2.42277e-59
SCO24437.1	uncharacterized protein FFE2_15974 [Fusarium fujikuroi]	281	0.459075	2.60314e-59
XP_011390296.1	hypothetical protein UMAG_03869 [Ustilago maydis 521]	206	0.577670	3.07774e-59
XP_011390296.1	hypothetical protein UMAG_03869 [Ustilago maydis 521]	163	0.533742	7.16917e-42
XP_007816560.2	tlh3 [Metarhizium robertsii ARSEF 23]	451	0.348115	1.33019e-57
KID80878.1	telomere-associated recQ-like helicase [Metarhizium guizhouense ARSEF 977]	400	0.375000	1.58378e-57
KPA36250.1	hypothetical protein FLAG1_10997 [Fusarium langsethiae]	258	0.457364	8.83969e-57
KPA36250.1	hypothetical protein FLAG1_10997 [Fusarium langsethiae]	135	0.511111	2.07741e-24
PCD22149.1	hypothetical protein AU210_015948 [Fusarium oxysporum f. sp. radicis-cucumerinum]	269	0.460967	3.12226e-56
EXU94650.1	DEAD/DEAH box helicase [Metarhizium robertsii]	401	0.364090	8.42367e-54
RKK21371.1	hypothetical protein BFJ66_g17613, partial [Fusarium oxysporum f. sp. cepae]	283	0.445230	1.41841e-53
EXA31832.1	hypothetical protein FOVG_16890 [Fusarium oxysporum f. sp. pisi HDV247]	276	0.467391	5.33801e-53
KFG83703.1	telomere-associated recQ-like helicase [Metarhizium anisopliae]	397	0.365239	1.67423e-52
SCO87603.1	uncharacterized protein FRV6_11730 [Fusarium oxysporum]	225	0.480000	2.22388e-48
XP_011388362.1	hypothetical protein UMAG_10585 [Ustilago maydis 521]	133	0.676692	3.70843e-48
KYK58874.1	hypothetical protein DCS_00001 [Drechmeria coniospora]	287	0.421603	3.94696e-48
RSL77165.1	hypothetical protein CEP52_017736, partial [Fusarium sp. AF-4]	285	0.403509	7.17383e-48
ELR07741.1	hypothetical protein GMDG_08538 [Pseudogymnoascus destructans 20631-21]	395	0.336709	5.72638e-47
KFZ24597.1	hypothetical protein V502_00922, partial [Pseudogymnoascus sp. VKM F-4520 (FW-2644)]	321	0.358255	1.07655e-45
PQE16365.1	telomere-associated recQ-like helicase protein [Rutstroemia sp. NJR-2017a BVV2]	282	0.425532	5.05667e-45
PNP74174.1	hypothetical protein FNYG_12487 [Fusarium nygamai]	257	0.416342	5.76703e-45
CZR49891.1	uncharacterized protein FPRO_16097 [Fusarium proliferatum ET1]	262	0.412214	6.5254e-45
KJZ69386.1	hypothetical protein HIM_11225 [Hirsutella minnesotensis 3608]	237	0.396624	5.27108e-44
RKK19065.1	hypothetical protein BFJ67_g17614 [Fusarium oxysporum f. sp. cepae]	228	0.456140	2.52746e-43
XP_024319843.1	hypothetical protein VC83_09199 [Pseudogymnoascus destructans]	409	0.332518	3.05196e-43
PKK43131.1	hypothetical protein CI102_13474 [Trichoderma harzianum]	357	0.330532	1.38004e-42
RAL58160.1	hypothetical protein DID88_002364 [Monilinia fructigena]	391	0.324808	5.36951e-42
PQE31525.1	telomere-associated recq protein [Rutstroemia sp. NJR-2017a WRK4]	333	0.378378	5.41652e-42
KFY92765.1	hypothetical protein V500_04036 [Pseudogymnoascus sp. VKM F-4518 (FW-2643)]	350	0.314286	7.26284e-42
RKK90832.1	hypothetical protein BFJ68_g16362 [Fusarium oxysporum]	210	0.471429	1.1934e-41
OBT71217.1	hypothetical protein VF21_09869 [Pseudogymnoascus sp. 05NY08]	382	0.337696	2.49952e-41
EWY79533.1	hypothetical protein FOYG_17334 [Fusarium sp. FOSC 3-a]	151	0.483444	4.4946e-41
XP_011392299.1	hypothetical protein UMAG_05977 [Ustilago maydis 521]	120	0.675000	1.55007e-39
SCO76796.1	uncharacterized protein FRV6_01008 [Fusarium oxysporum]	213	0.427230	1.83348e-39
EWZ78556.1	hypothetical protein FOWG_17204 [Fusarium oxysporum f. sp. lycopersici MN25]	221	0.384615	3.79623e-39
EXL39121.1	hypothetical protein FOCG_18263 [Fusarium oxysporum f. sp. radicis-lycopersici 26381]	221	0.384615	5.96622e-39
RYP27380.1	hypothetical protein DL767_007699 [Monosporascus sp. MG133]	351	0.353276	8.44688e-39
RYC76696.1	hypothetical protein BFJ63_vAg20427, partial [Fusarium oxysporum f. sp. narcissi]	215	0.455814	1.51086e-37
KFY28326.1	hypothetical protein V491_00528 [Pseudogymnoascus sp. VKM F-3775]	360	0.330556	4.70311e-36
RAL58057.1	hypothetical protein DID88_009665 [Monilinia fructigena]	377	0.310345	5.59916e-36
OBT81420.1	hypothetical protein VE02_10184, partial [Pseudogymnoascus sp. 03VT05]	198	0.449495	9.34719e-35
SCO90084.1	uncharacterized protein FRV6_14212 [Fusarium oxysporum]	175	0.428571	9.39926e-34
OBS15343.1	hypothetical protein FPOA_13789 [Fusarium poae]	154	0.532468	2.99697e-33
OBS15298.1	hypothetical protein FPOA_13884 [Fusarium poae]	124	0.580645	6.13475e-33
KID81893.1	telomere-associated recQ-like helicase [Metarhizium guizhouense ARSEF 977]	245	0.383673	7.15664e-32
EXK26012.1	hypothetical protein FOMG_17373 [Fusarium oxysporum f. sp. melonis 26406]	124	0.572581	1.24776e-31
RKK48645.1	hypothetical protein BFJ69_g18122, partial [Fusarium oxysporum]	143	0.538462	1.62332e-31
OBT48613.1	hypothetical protein VE00_00905 [Pseudogymnoascus sp. WSF 3629]	387	0.310078	3.29233e-31
KFZ22997.1	hypothetical protein V502_02522, partial [Pseudogymnoascus sp. VKM F-4520 (FW-2644)]	153	0.477124	6.30486e-31
PQE10616.1	telomere-associated recq protein [Rutstroemia sp. NJR-2017a WRK4]	146	0.506849	7.42091e-31
KFY96400.1	hypothetical protein V500_02461 [Pseudogymnoascus sp. VKM F-4518 (FW-2643)]	263	0.368821	1.27108e-30
KFY99227.1	hypothetical protein V498_00910 [Pseudogymnoascus sp. VKM F-4517 (FW-2822)]	391	0.299233	1.85896e-30
KFZ18839.1	hypothetical protein V501_00987 [Pseudogymnoascus sp. VKM F-4519 (FW-2642)]	392	0.295918	1.90397e-30
XP_022283908.1	DEAD/DEAH box helicase domain-containing protein [Pochonia chlamydosporia 170]	441	0.287982	2.14997e-30
KFY23902.1	hypothetical protein V491_02362 [Pseudogymnoascus sp. VKM F-3775]	289	0.335640	3.67003e-30
XP_011391031.1	hypothetical protein UMAG_04308 [Ustilago maydis 521]	384	1.000000	0.0
XP_011390526.1	hypothetical protein UMAG_04094 [Ustilago maydis 521]	298	0.875839	4.01889e-178
XP_011392614.1	hypothetical protein UMAG_10980 [Ustilago maydis 521]	407	0.442260	4.19479e-86
XP_011391156.1	hypothetical protein UMAG_04486 [Ustilago maydis 521]	326	0.500000	1.34732e-82
XP_011389473.1	hypothetical protein UMAG_06506 [Ustilago maydis 521]	308	0.512987	6.09508e-79
XP_011390296.1	hypothetical protein UMAG_03869 [Ustilago maydis 521]	278	0.543165	3.12061e-74
XP_011387941.1	hypothetical protein UMAG_06476 [Ustilago maydis 521]	134	0.947761	7.03024e-71
RKK93441.1	hypothetical protein BFJ70_g17734, partial [Fusarium oxysporum]	321	0.429907	4.50839e-59
RKK93567.1	hypothetical protein BFJ70_g17731, partial [Fusarium oxysporum]	332	0.427711	9.10669e-59
RKK49110.1	hypothetical protein BFJ69_g18105, partial [Fusarium oxysporum]	329	0.434650	4.18645e-58
EXA29915.1	hypothetical protein FOVG_18640 [Fusarium oxysporum f. sp. pisi HDV247]	330	0.427273	6.20004e-58
RKK12694.1	hypothetical protein BFJ65_g11956 [Fusarium oxysporum f. sp. cepae]	332	0.427711	7.57442e-58
EMT66841.1	hypothetical protein FOC4_g10000051, partial [Fusarium oxysporum f. sp. cubense race 4]	315	0.441270	1.34785e-57
RKK10283.1	hypothetical protein BFJ65_g15581, partial [Fusarium oxysporum f. sp. cepae]	332	0.427711	8.48894e-57
RKK32120.1	hypothetical protein BFJ67_g14900, partial [Fusarium oxysporum f. sp. cepae]	332	0.427711	1.55393e-56
RKK07051.1	hypothetical protein BFJ65_g18218, partial [Fusarium oxysporum f. sp. cepae]	332	0.427711	1.76765e-56
RKK17364.1	hypothetical protein BFJ66_g17922 [Fusarium oxysporum f. sp. cepae]	332	0.427711	2.83838e-56
RKK74261.1	hypothetical protein BFJ71_g17304 [Fusarium oxysporum]	332	0.427711	8.68449e-56
RKK06290.1	hypothetical protein BFJ65_g18854 [Fusarium oxysporum f. sp. cepae]	332	0.427711	8.68954e-56
RKK79969.1	hypothetical protein BFJ68_g17761, partial [Fusarium oxysporum]	334	0.428144	1.28119e-55
RKL19512.1	hypothetical protein BFJ72_g15169 [Fusarium proliferatum]	333	0.426426	2.01653e-55
RYC86267.1	hypothetical protein BFJ63_vAg10909, partial [Fusarium oxysporum f. sp. narcissi]	333	0.426426	2.35048e-55
RKK65514.1	hypothetical protein BFJ69_g16212, partial [Fusarium oxysporum]	333	0.420420	1.66951e-54
RKK42282.1	hypothetical protein BFJ69_g18418, partial [Fusarium oxysporum]	266	0.454887	2.73617e-54
RBA14537.1	hypothetical protein FPRO05_03329 [Fusarium proliferatum]	320	0.425000	4.92134e-54
OBS16681.1	hypothetical protein FPOA_12716 [Fusarium poae]	338	0.414201	5.34809e-54
CVL09388.1	uncharacterized protein FMAN_15541 [Fusarium mangiferae]	323	0.421053	6.02266e-54
KPA35548.1	telomere-associated recq helicase, partial [Fusarium langsethiae]	335	0.411940	8.6456e-54
RKK21371.1	hypothetical protein BFJ66_g17613, partial [Fusarium oxysporum f. sp. cepae]	333	0.405405	6.45716e-53
EXK24330.1	hypothetical protein FOMG_18935 [Fusarium oxysporum f. sp. melonis 26406]	334	0.428144	9.48038e-53
RKK86033.1	hypothetical protein BFJ68_g17171 [Fusarium oxysporum]	335	0.382090	2.45988e-52
PCD22149.1	hypothetical protein AU210_015948 [Fusarium oxysporum f. sp. radicis-cucumerinum]	318	0.408805	4.26015e-52
EXA31832.1	hypothetical protein FOVG_16890 [Fusarium oxysporum f. sp. pisi HDV247]	322	0.428571	5.37524e-52
RKK56327.1	hypothetical protein BFJ69_g17664 [Fusarium oxysporum]	345	0.388406	7.77198e-52
EXK26267.1	hypothetical protein FOMG_17169 [Fusarium oxysporum f. sp. melonis 26406]	339	0.383481	1.07397e-51
XP_018239496.1	hypothetical protein FOXG_04692 [Fusarium oxysporum f. sp. lycopersici 4287]	342	0.383041	2.18168e-51
SCO24437.1	uncharacterized protein FFE2_15974 [Fusarium fujikuroi]	324	0.398148	3.34663e-51
OBS16657.1	hypothetical protein FPOA_12696 [Fusarium poae]	248	0.467742	4.50724e-50
EXK24255.1	hypothetical protein FOMG_19007 [Fusarium oxysporum f. sp. melonis 26406]	319	0.401254	3.5989e-49
SCO87603.1	uncharacterized protein FRV6_11730 [Fusarium oxysporum]	228	0.469298	7.9954e-49
RKK19065.1	hypothetical protein BFJ67_g17614 [Fusarium oxysporum f. sp. cepae]	286	0.416084	6.64203e-48
RKK90832.1	hypothetical protein BFJ68_g16362 [Fusarium oxysporum]	270	0.414815	1.29113e-45
PCD20113.1	hypothetical protein AU210_016769 [Fusarium oxysporum f. sp. radicis-cucumerinum]	322	0.388199	4.61953e-42
PCD20071.1	hypothetical protein AU210_016749 [Fusarium oxysporum f. sp. radicis-cucumerinum]	271	0.420664	4.79306e-42
EWY79998.1	hypothetical protein FOYG_16799 [Fusarium sp. FOSC 3-a]	361	0.368421	1.79512e-41
PQE16365.1	telomere-associated recQ-like helicase protein [Rutstroemia sp. NJR-2017a BVV2]	231	0.428571	6.87422e-41
CZR49891.1	uncharacterized protein FPRO_16097 [Fusarium proliferatum ET1]	281	0.395018	3.24527e-40
RSL77165.1	hypothetical protein CEP52_017736, partial [Fusarium sp. AF-4]	269	0.390335	4.17093e-40
XP_011389870.1	hypothetical protein UMAG_03394 [Ustilago maydis 521]	368	0.339674	3.01813e-39
PCD20073.1	hypothetical protein AU210_016751 [Fusarium oxysporum f. sp. radicis-cucumerinum]	259	0.424710	2.57097e-38
KYK58874.1	hypothetical protein DCS_00001 [Drechmeria coniospora]	263	0.406844	1.48229e-36
OBS15343.1	hypothetical protein FPOA_13789 [Fusarium poae]	216	0.444444	2.67276e-36
OBT81420.1	hypothetical protein VE02_10184, partial [Pseudogymnoascus sp. 03VT05]	253	0.399209	6.01036e-36
OBS15298.1	hypothetical protein FPOA_13884 [Fusarium poae]	186	0.462366	6.87111e-36
EXU94650.1	DEAD/DEAH box helicase [Metarhizium robertsii]	373	0.329759	1.1735e-35
XP_007816560.2	tlh3 [Metarhizium robertsii ARSEF 23]	373	0.329759	1.83511e-35
TGO82555.1	hypothetical protein BPOR_0807g00040 [Botrytis porri]	229	0.406114	3.19783e-35
KID81893.1	telomere-associated recQ-like helicase [Metarhizium guizhouense ARSEF 977]	311	0.344051	3.78343e-35
PNP74174.1	hypothetical protein FNYG_12487 [Fusarium nygamai]	249	0.389558	6.17364e-35
EWZ78935.1	hypothetical protein FOWG_16876 [Fusarium oxysporum f. sp. lycopersici MN25]	236	0.411017	8.2873e-35
KID80860.1	telomere-associated recQ-like helicase [Metarhizium guizhouense ARSEF 977]	362	0.342541	1.60311e-34
KFG83703.1	telomere-associated recQ-like helicase [Metarhizium anisopliae]	398	0.326633	2.09184e-34
KID83861.1	telomere-associated recQ-like helicase [Metarhizium guizhouense ARSEF 977]	360	0.333333	5.40093e-34
EXK26012.1	hypothetical protein FOMG_17373 [Fusarium oxysporum f. sp. melonis 26406]	187	0.454545	6.95823e-34
KID80878.1	telomere-associated recQ-like helicase [Metarhizium guizhouense ARSEF 977]	292	0.363014	2.58831e-32
XP_001230213.1	hypothetical protein CHGG_03697 [Chaetomium globosum CBS 148.51]	336	0.348214	2.88367e-32
EGU73219.1	hypothetical protein FOXB_16271, partial [Fusarium oxysporum Fo5176]	182	0.434066	8.41398e-32
KFZ22997.1	hypothetical protein V502_02522, partial [Pseudogymnoascus sp. VKM F-4520 (FW-2644)]	158	0.468354	1.02708e-31
EGU73388.1	hypothetical protein FOXB_16102, partial [Fusarium oxysporum Fo5176]	184	0.423913	1.17391e-31
RKK48645.1	hypothetical protein BFJ69_g18122, partial [Fusarium oxysporum]	143	0.531469	1.84144e-31
OBT81161.1	hypothetical protein VE02_10169, partial [Pseudogymnoascus sp. 03VT05]	230	0.391304	9.93885e-31
KJZ68858.1	hypothetical protein HIM_11749 [Hirsutella minnesotensis 3608]	324	0.351852	9.97306e-31
PQE10616.1	telomere-associated recq protein [Rutstroemia sp. NJR-2017a WRK4]	146	0.500000	1.28724e-30
KFZ14980.1	hypothetical protein V501_02944, partial [Pseudogymnoascus sp. VKM F-4519 (FW-2642)]	235	0.365957	2.44159e-30
KFY23902.1	hypothetical protein V491_02362 [Pseudogymnoascus sp. VKM F-3775]	221	0.384615	4.30121e-30
CCE32960.1	uncharacterized protein CPUR_06882 [Claviceps purpurea 20.1]	289	0.370242	5.75367e-30
XP_022283908.1	DEAD/DEAH box helicase domain-containing protein [Pochonia chlamydosporia 170]	351	0.321937	1.03493e-29
KFY28326.1	hypothetical protein V491_00528 [Pseudogymnoascus sp. VKM F-3775]	216	0.388889	1.78204e-29
PVH67955.1	hypothetical protein DL98DRAFT_442371, partial [Cadophora sp. DSE1049]	149	0.463087	4.44695e-29
RKK19093.1	hypothetical protein BFJ66_g17838 [Fusarium oxysporum f. sp. cepae]	212	0.433962	7.54345e-29
KFZ24688.1	hypothetical protein V502_00826 [Pseudogymnoascus sp. VKM F-4520 (FW-2644)]	166	0.421687	1.16472e-28
XP_007816120.1	hypothetical protein MAC_09780 [Metarhizium acridum CQMa 102]	167	0.431138	1.92153e-28
KFY96400.1	hypothetical protein V500_02461 [Pseudogymnoascus sp. VKM F-4518 (FW-2643)]	262	0.354962	2.68177e-28
KFX86781.1	hypothetical protein V490_08851 [Pseudogymnoascus sp. VKM F-3557]	173	0.445087	5.8022e-28
OBT71217.1	hypothetical protein VF21_09869 [Pseudogymnoascus sp. 05NY08]	146	0.472603	1.14148e-27
KFZ24597.1	hypothetical protein V502_00922, partial [Pseudogymnoascus sp. VKM F-4520 (FW-2644)]	271	0.328413	3.24663e-27
EXL64968.1	hypothetical protein FOPG_18788 [Fusarium oxysporum f. sp. conglutinans race 2 54008]	169	0.420118	4.60657e-27
EXK23752.1	hypothetical protein FOMG_19489 [Fusarium oxysporum f. sp. melonis 26406]	169	0.420118	5.56953e-27
EXL65335.1	hypothetical protein FOPG_18431 [Fusarium oxysporum f. sp. conglutinans race 2 54008]	171	0.409357	9.8737e-27
RKK86869.1	hypothetical protein BFJ68_g17106, partial [Fusarium oxysporum]	268	0.354478	1.52108e-26
KFZ15852.1	hypothetical protein V501_02516 [Pseudogymnoascus sp. VKM F-4519 (FW-2642)]	148	0.466216	4.20802e-26
RKK77997.1	hypothetical protein BFJ71_g16599 [Fusarium oxysporum]	236	0.377119	7.12713e-26
KPA36250.1	hypothetical protein FLAG1_10997 [Fusarium langsethiae]	138	0.507246	9.57927e-26
KPA36250.1	hypothetical protein FLAG1_10997 [Fusarium langsethiae]	119	0.411765	4.77621e-08
RYC76805.1	hypothetical protein BFJ63_vAg20318, partial [Fusarium oxysporum f. sp. narcissi]	156	0.423077	1.88012e-24
RYC80337.1	hypothetical protein BFJ63_vAg16780 [Fusarium oxysporum f. sp. narcissi]	156	0.416667	5.35891e-24
RYC76696.1	hypothetical protein BFJ63_vAg20427, partial [Fusarium oxysporum f. sp. narcissi]	193	0.419689	6.19209e-24
EXM13433.1	hypothetical protein FOTG_18114 [Fusarium oxysporum f. sp. vasinfectum 25433]	154	0.428571	4.44067e-23
XP_018254893.1	hypothetical protein FOXG_14885 [Fusarium oxysporum f. sp. lycopersici 4287]	151	0.384106	1.54797e-22
KFY95787.1	hypothetical protein V500_02649 [Pseudogymnoascus sp. VKM F-4518 (FW-2643)]	153	0.424837	1.96479e-22
KFY99227.1	hypothetical protein V498_00910 [Pseudogymnoascus sp. VKM F-4517 (FW-2822)]	190	0.389474	2.40999e-22
XP_011388362.1	hypothetical protein UMAG_10585 [Ustilago maydis 521]	153	1.000000	1.34734e-109
XP_011390526.1	hypothetical protein UMAG_04094 [Ustilago maydis 521]	156	0.666667	2.48939e-57
XP_011387939.1	hypothetical protein UMAG_06474 [Ustilago maydis 521]	159	0.559748	1.30031e-45
XP_011387941.1	hypothetical protein UMAG_06476 [Ustilago maydis 521]	70	0.928571	1.02754e-40
XP_011392614.1	hypothetical protein UMAG_10980 [Ustilago maydis 521]	132	0.530303	1.39846e-31
XP_011391156.1	hypothetical protein UMAG_04486 [Ustilago maydis 521]	135	0.444444	1.2403e-22
XP_011390073.1	hypothetical protein UMAG_11065 [Ustilago maydis 521]	130	0.446154	9.93877e-22
XP_011389473.1	hypothetical protein UMAG_06506 [Ustilago maydis 521]	127	0.456693	3.46646e-21
XP_011391031.1	hypothetical protein UMAG_04308 [Ustilago maydis 521]	48	0.958333	2.32223e-20
SCO86116.1	uncharacterized protein FRV6_10243 [Fusarium oxysporum]	52	0.653846	1.02926e-16
RYC78270.1	hypothetical protein BFJ63_vAg18856 [Fusarium oxysporum f. sp. narcissi]	50	0.680000	1.18002e-16
OBS16657.1	hypothetical protein FPOA_12696 [Fusarium poae]	120	0.416667	2.01839e-16
EXL65655.1	hypothetical protein FOPG_18127 [Fusarium oxysporum f. sp. conglutinans race 2 54008]	56	0.607143	2.31766e-16
EXK79348.1	hypothetical protein FOQG_16044 [Fusarium oxysporum f. sp. raphani 54005]	52	0.634615	7.32533e-16
KPA35548.1	telomere-associated recq helicase, partial [Fusarium langsethiae]	92	0.456522	1.12783e-15
RYC86267.1	hypothetical protein BFJ63_vAg10909, partial [Fusarium oxysporum f. sp. narcissi]	117	0.427350	1.79723e-15
RKK65514.1	hypothetical protein BFJ69_g16212, partial [Fusarium oxysporum]	117	0.427350	1.80059e-15
RKK06290.1	hypothetical protein BFJ65_g18854 [Fusarium oxysporum f. sp. cepae]	117	0.427350	1.90871e-15
XP_011390296.1	hypothetical protein UMAG_03869 [Ustilago maydis 521]	123	0.406504	1.92952e-15
RKL19512.1	hypothetical protein BFJ72_g15169 [Fusarium proliferatum]	117	0.427350	2.13276e-15
RKK12694.1	hypothetical protein BFJ65_g11956 [Fusarium oxysporum f. sp. cepae]	117	0.427350	2.148e-15
RKK07051.1	hypothetical protein BFJ65_g18218, partial [Fusarium oxysporum f. sp. cepae]	117	0.427350	2.43162e-15
RKK10283.1	hypothetical protein BFJ65_g15581, partial [Fusarium oxysporum f. sp. cepae]	117	0.427350	2.81541e-15
RKK74261.1	hypothetical protein BFJ71_g17304 [Fusarium oxysporum]	117	0.410256	3.24141e-15
RKK42282.1	hypothetical protein BFJ69_g18418, partial [Fusarium oxysporum]	52	0.653846	3.57566e-15
EXL39121.1	hypothetical protein FOCG_18263 [Fusarium oxysporum f. sp. radicis-lycopersici 26381]	115	0.356522	4.151e-15
EWZ78556.1	hypothetical protein FOWG_17204 [Fusarium oxysporum f. sp. lycopersici MN25]	115	0.356522	4.151e-15
EGU73455.1	hypothetical protein FOXB_16035 [Fusarium oxysporum Fo5176]	56	0.607143	7.33615e-15
RKK93567.1	hypothetical protein BFJ70_g17731, partial [Fusarium oxysporum]	52	0.653846	9.72114e-15
RKK93441.1	hypothetical protein BFJ70_g17734, partial [Fusarium oxysporum]	52	0.653846	1.14592e-14
EWZ78935.1	hypothetical protein FOWG_16876 [Fusarium oxysporum f. sp. lycopersici MN25]	115	0.365217	1.2474e-14
CVL09388.1	uncharacterized protein FMAN_15541 [Fusarium mangiferae]	117	0.418803	1.25915e-14
RKK49110.1	hypothetical protein BFJ69_g18105, partial [Fusarium oxysporum]	52	0.653846	1.35729e-14
EMT66841.1	hypothetical protein FOC4_g10000051, partial [Fusarium oxysporum f. sp. cubense race 4]	52	0.653846	1.7216e-14
EXK26267.1	hypothetical protein FOMG_17169 [Fusarium oxysporum f. sp. melonis 26406]	115	0.365217	1.86145e-14
SCO90084.1	uncharacterized protein FRV6_14212 [Fusarium oxysporum]	48	0.666667	2.47262e-14
RKK56327.1	hypothetical protein BFJ69_g17664 [Fusarium oxysporum]	115	0.365217	2.6694e-14
EXK24330.1	hypothetical protein FOMG_18935 [Fusarium oxysporum f. sp. melonis 26406]	52	0.634615	5.38843e-14
RBA14537.1	hypothetical protein FPRO05_03329 [Fusarium proliferatum]	52	0.653846	5.44941e-14
EXA29915.1	hypothetical protein FOVG_18640 [Fusarium oxysporum f. sp. pisi HDV247]	115	0.426087	6.94074e-14
XP_018239496.1	hypothetical protein FOXG_04692 [Fusarium oxysporum f. sp. lycopersici 4287]	115	0.356522	2.42975e-13
XP_011389870.1	hypothetical protein UMAG_03394 [Ustilago maydis 521]	149	0.375839	3.3565e-13
RGP59870.1	telomere-associated recq-like helicase [Fusarium longipes]	115	0.373913	8.58828e-13
EXK24255.1	hypothetical protein FOMG_19007 [Fusarium oxysporum f. sp. melonis 26406]	56	0.500000	1.02456e-12
RKK32120.1	hypothetical protein BFJ67_g14900, partial [Fusarium oxysporum f. sp. cepae]	41	0.731707	1.80981e-12
RKK17364.1	hypothetical protein BFJ66_g17922 [Fusarium oxysporum f. sp. cepae]	41	0.731707	1.90908e-12
RKK79969.1	hypothetical protein BFJ68_g17761, partial [Fusarium oxysporum]	41	0.731707	2.67975e-12
XP_018258109.1	hypothetical protein FOXG_17300 [Fusarium oxysporum f. sp. lycopersici 4287]	56	0.517857	6.58174e-12
PCD20073.1	hypothetical protein AU210_016751 [Fusarium oxysporum f. sp. radicis-cucumerinum]	115	0.373913	6.69334e-12
PCD20113.1	hypothetical protein AU210_016769 [Fusarium oxysporum f. sp. radicis-cucumerinum]	115	0.373913	1.0127e-11
EWY79533.1	hypothetical protein FOYG_17334 [Fusarium sp. FOSC 3-a]	48	0.604167	1.04975e-11
PCD20071.1	hypothetical protein AU210_016749 [Fusarium oxysporum f. sp. radicis-cucumerinum]	115	0.373913	1.06736e-11
EWY79998.1	hypothetical protein FOYG_16799 [Fusarium sp. FOSC 3-a]	115	0.373913	1.1992e-11
KPA36250.1	hypothetical protein FLAG1_10997 [Fusarium langsethiae]	135	0.348148	1.81443e-11
SCO76796.1	uncharacterized protein FRV6_01008 [Fusarium oxysporum]	115	0.373913	2.11854e-11
RYC76696.1	hypothetical protein BFJ63_vAg20427, partial [Fusarium oxysporum f. sp. narcissi]	36	0.722222	4.00071e-10
RKK86033.1	hypothetical protein BFJ68_g17171 [Fusarium oxysporum]	39	0.666667	3.46881e-09
XP_001230213.1	hypothetical protein CHGG_03697 [Chaetomium globosum CBS 148.51]	50	0.520000	9.57039e-09
KFG83703.1	telomere-associated recQ-like helicase [Metarhizium anisopliae]	50	0.540000	1.89771e-08
XP_007816560.2	tlh3 [Metarhizium robertsii ARSEF 23]	50	0.540000	4.28388e-08
EXU94650.1	DEAD/DEAH box helicase [Metarhizium robertsii]	50	0.540000	4.70369e-08
KID80878.1	telomere-associated recQ-like helicase [Metarhizium guizhouense ARSEF 977]	50	0.540000	5.6216e-08
KID80860.1	telomere-associated recQ-like helicase [Metarhizium guizhouense ARSEF 977]	115	0.347826	7.3108e-08
KID83861.1	telomere-associated recQ-like helicase [Metarhizium guizhouense ARSEF 977]	50	0.520000	9.81256e-08
CZR49829.1	uncharacterized protein FPRO_16037 [Fusarium proliferatum ET1]	46	0.586957	9.98986e-08
KYK58874.1	hypothetical protein DCS_00001 [Drechmeria coniospora]	41	0.609756	1.39956e-07
KFY16905.1	hypothetical protein V492_01029 [Pseudogymnoascus sp. VKM F-4246]	44	0.613636	1.53773e-07
KJZ69386.1	hypothetical protein HIM_11225 [Hirsutella minnesotensis 3608]	124	0.346774	1.9608e-07
TGO82555.1	hypothetical protein BPOR_0807g00040 [Botrytis porri]	53	0.566038	2.06494e-07
KFZ04211.1	hypothetical protein V501_09223 [Pseudogymnoascus sp. VKM F-4519 (FW-2642)]	46	0.565217	3.0802e-07
KJZ68858.1	hypothetical protein HIM_11749 [Hirsutella minnesotensis 3608]	91	0.395604	3.54323e-07
PMD13124.1	hypothetical protein NA56DRAFT_738733 [Pezoloma ericae]	51	0.529412	1.04144e-06
PMD22413.1	hypothetical protein NA56DRAFT_658320 [Pezoloma ericae]	51	0.529412	1.45102e-06
CCE32960.1	uncharacterized protein CPUR_06882 [Claviceps purpurea 20.1]	111	0.333333	1.14696e-05
OBS16681.1	hypothetical protein FPOA_12716 [Fusarium poae]	50	0.580000	2.99732e-05
RSL77165.1	hypothetical protein CEP52_017736, partial [Fusarium sp. AF-4]	41	0.609756	3.03319e-05
PVH71628.1	hypothetical protein DL98DRAFT_383585, partial [Cadophora sp. DSE1049]	59	0.372881	3.89236e-05
PCD22149.1	hypothetical protein AU210_015948 [Fusarium oxysporum f. sp. radicis-cucumerinum]	25	0.800000	6.18016e-05
SCO24437.1	uncharacterized protein FFE2_15974 [Fusarium fujikuroi]	31	0.709677	6.53461e-05
PNP74174.1	hypothetical protein FNYG_12487 [Fusarium nygamai]	23	0.869565	7.94839e-05
KFY92765.1	hypothetical protein V500_04036 [Pseudogymnoascus sp. VKM F-4518 (FW-2643)]	62	0.419355	9.43431e-05
XP_011387941.1	hypothetical protein UMAG_06476 [Ustilago maydis 521]	185	1.000000	9.11401e-134
XP_011390526.1	hypothetical protein UMAG_04094 [Ustilago maydis 521]	181	0.889503	1.1379e-110
XP_011391031.1	hypothetical protein UMAG_04308 [Ustilago maydis 521]	134	0.947761	1.00938e-82
XP_011387939.1	hypothetical protein UMAG_06474 [Ustilago maydis 521]	96	0.843750	8.27299e-49
XP_011392614.1	hypothetical protein UMAG_10980 [Ustilago maydis 521]	237	0.413502	1.98268e-46
XP_011389473.1	hypothetical protein UMAG_06506 [Ustilago maydis 521]	182	0.505495	9.67026e-44
XP_011388362.1	hypothetical protein UMAG_10585 [Ustilago maydis 521]	70	0.928571	3.06046e-40
XP_011391156.1	hypothetical protein UMAG_04486 [Ustilago maydis 521]	200	0.425000	2.80614e-39
RKK42282.1	hypothetical protein BFJ69_g18418, partial [Fusarium oxysporum]	166	0.469880	2.39679e-35
KPA35548.1	telomere-associated recq helicase, partial [Fusarium langsethiae]	167	0.479042	1.47687e-34
RKK93567.1	hypothetical protein BFJ70_g17731, partial [Fusarium oxysporum]	168	0.482143	1.78005e-34
EXA29915.1	hypothetical protein FOVG_18640 [Fusarium oxysporum f. sp. pisi HDV247]	168	0.476190	6.2417e-34
RKK12694.1	hypothetical protein BFJ65_g11956 [Fusarium oxysporum f. sp. cepae]	168	0.482143	1.13065e-33
RYC86267.1	hypothetical protein BFJ63_vAg10909, partial [Fusarium oxysporum f. sp. narcissi]	168	0.482143	1.23711e-33
RKK74261.1	hypothetical protein BFJ71_g17304 [Fusarium oxysporum]	168	0.482143	1.26481e-33
RKK10283.1	hypothetical protein BFJ65_g15581, partial [Fusarium oxysporum f. sp. cepae]	168	0.482143	1.39892e-33
RKK07051.1	hypothetical protein BFJ65_g18218, partial [Fusarium oxysporum f. sp. cepae]	168	0.482143	1.51308e-33
RKK06290.1	hypothetical protein BFJ65_g18854 [Fusarium oxysporum f. sp. cepae]	168	0.482143	1.64778e-33
RKK93441.1	hypothetical protein BFJ70_g17734, partial [Fusarium oxysporum]	165	0.466667	1.7321e-33
RKL19512.1	hypothetical protein BFJ72_g15169 [Fusarium proliferatum]	168	0.482143	2.10376e-33
EMT66841.1	hypothetical protein FOC4_g10000051, partial [Fusarium oxysporum f. sp. cubense race 4]	165	0.460606	2.76266e-33
RKK49110.1	hypothetical protein BFJ69_g18105, partial [Fusarium oxysporum]	167	0.479042	3.15984e-33
RKK65514.1	hypothetical protein BFJ69_g16212, partial [Fusarium oxysporum]	168	0.476190	3.51955e-33
CVL09388.1	uncharacterized protein FMAN_15541 [Fusarium mangiferae]	165	0.460606	7.72717e-33
RBA14537.1	hypothetical protein FPRO05_03329 [Fusarium proliferatum]	165	0.466667	1.23744e-32
EXK24330.1	hypothetical protein FOMG_18935 [Fusarium oxysporum f. sp. melonis 26406]	166	0.451807	3.34997e-32
EWZ78935.1	hypothetical protein FOWG_16876 [Fusarium oxysporum f. sp. lycopersici MN25]	162	0.419753	3.70474e-31
OBS16657.1	hypothetical protein FPOA_12696 [Fusarium poae]	167	0.467066	6.63772e-31
EXK24255.1	hypothetical protein FOMG_19007 [Fusarium oxysporum f. sp. melonis 26406]	159	0.440252	9.80245e-31
RKK56327.1	hypothetical protein BFJ69_g17664 [Fusarium oxysporum]	162	0.419753	4.91866e-30
EXK26267.1	hypothetical protein FOMG_17169 [Fusarium oxysporum f. sp. melonis 26406]	162	0.413580	1.91121e-29
XP_018239496.1	hypothetical protein FOXG_04692 [Fusarium oxysporum f. sp. lycopersici 4287]	162	0.413580	5.05978e-29
RKK32120.1	hypothetical protein BFJ67_g14900, partial [Fusarium oxysporum f. sp. cepae]	147	0.489796	1.65434e-28
RKK17364.1	hypothetical protein BFJ66_g17922 [Fusarium oxysporum f. sp. cepae]	147	0.489796	2.09125e-28
RKK79969.1	hypothetical protein BFJ68_g17761, partial [Fusarium oxysporum]	147	0.489796	2.97136e-28
PCD20073.1	hypothetical protein AU210_016751 [Fusarium oxysporum f. sp. radicis-cucumerinum]	166	0.427711	1.64178e-27
SCO90084.1	uncharacterized protein FRV6_14212 [Fusarium oxysporum]	161	0.416149	2.55804e-27
EWZ78556.1	hypothetical protein FOWG_17204 [Fusarium oxysporum f. sp. lycopersici MN25]	165	0.387879	3.78171e-27
PCD20071.1	hypothetical protein AU210_016749 [Fusarium oxysporum f. sp. radicis-cucumerinum]	166	0.421687	5.00427e-27
EXL39121.1	hypothetical protein FOCG_18263 [Fusarium oxysporum f. sp. radicis-lycopersici 26381]	165	0.387879	5.81026e-27
KPA36250.1	hypothetical protein FLAG1_10997 [Fusarium langsethiae]	166	0.427711	7.76486e-27
EWY79998.1	hypothetical protein FOYG_16799 [Fusarium sp. FOSC 3-a]	166	0.427711	8.88445e-27
PCD20113.1	hypothetical protein AU210_016769 [Fusarium oxysporum f. sp. radicis-cucumerinum]	166	0.427711	9.60345e-27
RYC76696.1	hypothetical protein BFJ63_vAg20427, partial [Fusarium oxysporum f. sp. narcissi]	139	0.446043	1.58731e-26
SCO76796.1	uncharacterized protein FRV6_01008 [Fusarium oxysporum]	162	0.401235	1.67111e-26
XP_011389870.1	hypothetical protein UMAG_03394 [Ustilago maydis 521]	170	0.394118	7.45731e-26
RKK86033.1	hypothetical protein BFJ68_g17171 [Fusarium oxysporum]	148	0.439189	3.0097e-24
KID80878.1	telomere-associated recQ-like helicase [Metarhizium guizhouense ARSEF 977]	165	0.393939	7.35574e-24
EXU94650.1	DEAD/DEAH box helicase [Metarhizium robertsii]	167	0.389222	3.04048e-23
XP_007816560.2	tlh3 [Metarhizium robertsii ARSEF 23]	172	0.383721	3.07057e-23
XP_011390073.1	hypothetical protein UMAG_11065 [Ustilago maydis 521]	77	0.636364	3.08886e-23
EXK79348.1	hypothetical protein FOQG_16044 [Fusarium oxysporum f. sp. raphani 54005]	141	0.411348	3.84113e-23
KID80860.1	telomere-associated recQ-like helicase [Metarhizium guizhouense ARSEF 977]	190	0.368421	6.07372e-23
KFG83703.1	telomere-associated recQ-like helicase [Metarhizium anisopliae]	168	0.369048	6.95081e-23
KID83861.1	telomere-associated recQ-like helicase [Metarhizium guizhouense ARSEF 977]	190	0.368421	7.90168e-23
SCO86116.1	uncharacterized protein FRV6_10243 [Fusarium oxysporum]	137	0.416058	1.06027e-22
EXL65655.1	hypothetical protein FOPG_18127 [Fusarium oxysporum f. sp. conglutinans race 2 54008]	111	0.477477	2.18863e-22
SCO88902.1	uncharacterized protein FRV6_13030 [Fusarium oxysporum]	128	0.437500	3.55097e-21
OBS16681.1	hypothetical protein FPOA_12716 [Fusarium poae]	128	0.476562	5.44919e-21
XP_001230213.1	hypothetical protein CHGG_03697 [Chaetomium globosum CBS 148.51]	165	0.381818	2.31442e-20
EGU73455.1	hypothetical protein FOXB_16035 [Fusarium oxysporum Fo5176]	111	0.477477	2.49011e-20
EXA29665.1	hypothetical protein FOVG_18856 [Fusarium oxysporum f. sp. pisi HDV247]	129	0.457364	6.04977e-20
SCO24437.1	uncharacterized protein FFE2_15974 [Fusarium fujikuroi]	126	0.436508	1.03307e-19
RYC78270.1	hypothetical protein BFJ63_vAg18856 [Fusarium oxysporum f. sp. narcissi]	60	0.650000	5.97968e-19
KYK58874.1	hypothetical protein DCS_00001 [Drechmeria coniospora]	165	0.387879	7.12289e-19
KFZ04211.1	hypothetical protein V501_09223 [Pseudogymnoascus sp. VKM F-4519 (FW-2642)]	149	0.389262	1.17248e-18
PCD22149.1	hypothetical protein AU210_015948 [Fusarium oxysporum f. sp. radicis-cucumerinum]	140	0.450000	1.16454e-17
KJZ69386.1	hypothetical protein HIM_11225 [Hirsutella minnesotensis 3608]	143	0.391608	3.41016e-17
RSL77165.1	hypothetical protein CEP52_017736, partial [Fusarium sp. AF-4]	143	0.391608	4.67776e-17
EXA31832.1	hypothetical protein FOVG_16890 [Fusarium oxysporum f. sp. pisi HDV247]	126	0.476190	1.99208e-16
KJZ68858.1	hypothetical protein HIM_11749 [Hirsutella minnesotensis 3608]	161	0.378882	4.41379e-16
RKK21371.1	hypothetical protein BFJ66_g17613, partial [Fusarium oxysporum f. sp. cepae]	128	0.437500	9.23988e-16
KFY16905.1	hypothetical protein V492_01029 [Pseudogymnoascus sp. VKM F-4246]	146	0.383562	1.18542e-15
PNP74174.1	hypothetical protein FNYG_12487 [Fusarium nygamai]	133	0.383459	2.56306e-15
XP_011390296.1	hypothetical protein UMAG_03869 [Ustilago maydis 521]	86	0.488372	4.2766e-15
XP_011390296.1	hypothetical protein UMAG_03869 [Ustilago maydis 521]	67	0.507463	1.2858e-10
CZR49891.1	uncharacterized protein FPRO_16097 [Fusarium proliferatum ET1]	135	0.392593	1.02058e-14
KFY92765.1	hypothetical protein V500_04036 [Pseudogymnoascus sp. VKM F-4518 (FW-2643)]	165	0.351515	9.3594e-14
EWY79533.1	hypothetical protein FOYG_17334 [Fusarium sp. FOSC 3-a]	58	0.568966	2.19313e-13
CZR49829.1	uncharacterized protein FPRO_16037 [Fusarium proliferatum ET1]	143	0.370629	5.17641e-13
TGO82555.1	hypothetical protein BPOR_0807g00040 [Botrytis porri]	178	0.348315	7.76799e-13
CCE32960.1	uncharacterized protein CPUR_06882 [Claviceps purpurea 20.1]	177	0.344633	1.84415e-12
XP_018258109.1	hypothetical protein FOXG_17300 [Fusarium oxysporum f. sp. lycopersici 4287]	94	0.393617	2.08463e-12
RGP59870.1	telomere-associated recq-like helicase [Fusarium longipes]	54	0.537037	3.83393e-12
PQE31525.1	telomere-associated recq protein [Rutstroemia sp. NJR-2017a WRK4]	184	0.364130	4.17504e-12
KFZ18762.1	hypothetical protein V501_01009 [Pseudogymnoascus sp. VKM F-4519 (FW-2642)]	149	0.369128	1.63622e-10
PMD22413.1	hypothetical protein NA56DRAFT_658320 [Pezoloma ericae]	166	0.319277	9.69201e-10
OBT41401.1	hypothetical protein VE00_09166 [Pseudogymnoascus sp. WSF 3629]	160	0.343750	1.84598e-09
RAL58020.1	hypothetical protein DID88_009098 [Monilinia fructigena]	152	0.335526	5.7086e-09
PMD13124.1	hypothetical protein NA56DRAFT_738733 [Pezoloma ericae]	143	0.335664	6.04533e-09
RAL65546.1	hypothetical protein DID88_001111 [Monilinia fructigena]	164	0.323171	8.88201e-09
RAL66949.1	hypothetical protein DID88_007731 [Monilinia fructigena]	170	0.317647	9.66339e-09
XP_024319843.1	hypothetical protein VC83_09199 [Pseudogymnoascus destructans]	157	0.318471	1.33288e-08
ELR07741.1	hypothetical protein GMDG_08538 [Pseudogymnoascus destructans 20631-21]	157	0.331210	1.44425e-08
RAL58328.1	hypothetical protein DID88_006440 [Monilinia fructigena]	156	0.326923	1.69885e-08
RAL58160.1	hypothetical protein DID88_002364 [Monilinia fructigena]	164	0.317073	4.25344e-08
KFZ20411.1	hypothetical protein V501_00159 [Pseudogymnoascus sp. VKM F-4519 (FW-2642)]	158	0.297468	5.20297e-08
RAL58057.1	hypothetical protein DID88_009665 [Monilinia fructigena]	164	0.317073	5.49118e-08
RAL59806.1	hypothetical protein DID88_000435 [Monilinia fructigena]	156	0.320513	9.16851e-08
RAL64978.1	hypothetical protein DID88_001568 [Monilinia fructigena]	156	0.326923	1.01196e-07
KFZ24597.1	hypothetical protein V502_00922, partial [Pseudogymnoascus sp. VKM F-4520 (FW-2644)]	142	0.316901	5.35015e-07
XP_011387939.1	hypothetical protein UMAG_06474 [Ustilago maydis 521]	201	1.000000	1.82664e-147
XP_011390526.1	hypothetical protein UMAG_04094 [Ustilago maydis 521]	188	0.723404	2.0373e-85
XP_011392614.1	hypothetical protein UMAG_10980 [Ustilago maydis 521]	164	0.719512	1.13181e-70
XP_011390073.1	hypothetical protein UMAG_11065 [Ustilago maydis 521]	172	0.546512	1.43054e-60
XP_011391156.1	hypothetical protein UMAG_04486 [Ustilago maydis 521]	167	0.538922	9.1844e-57
XP_011389473.1	hypothetical protein UMAG_06506 [Ustilago maydis 521]	167	0.532934	1.27598e-52
RKK12694.1	hypothetical protein BFJ65_g11956 [Fusarium oxysporum f. sp. cepae]	154	0.558442	6.6233e-51
EXA29915.1	hypothetical protein FOVG_18640 [Fusarium oxysporum f. sp. pisi HDV247]	154	0.551948	1.7822e-50
CVL09388.1	uncharacterized protein FMAN_15541 [Fusarium mangiferae]	160	0.550000	2.53468e-50
RKK10283.1	hypothetical protein BFJ65_g15581, partial [Fusarium oxysporum f. sp. cepae]	154	0.558442	2.77547e-50
RKK07051.1	hypothetical protein BFJ65_g18218, partial [Fusarium oxysporum f. sp. cepae]	154	0.558442	3.55848e-50
RKK65514.1	hypothetical protein BFJ69_g16212, partial [Fusarium oxysporum]	154	0.558442	3.82312e-50
RKK06290.1	hypothetical protein BFJ65_g18854 [Fusarium oxysporum f. sp. cepae]	154	0.558442	5.93971e-50
RYC86267.1	hypothetical protein BFJ63_vAg10909, partial [Fusarium oxysporum f. sp. narcissi]	154	0.558442	6.72275e-50
RKL19512.1	hypothetical protein BFJ72_g15169 [Fusarium proliferatum]	154	0.558442	1.17837e-49
RKK74261.1	hypothetical protein BFJ71_g17304 [Fusarium oxysporum]	154	0.551948	5.47853e-49
EWZ78935.1	hypothetical protein FOWG_16876 [Fusarium oxysporum f. sp. lycopersici MN25]	154	0.506494	2.71792e-48
XP_011387941.1	hypothetical protein UMAG_06476 [Ustilago maydis 521]	75	1.000000	6.94942e-48
XP_011390296.1	hypothetical protein UMAG_03869 [Ustilago maydis 521]	163	0.552147	7.05447e-46
EXK26267.1	hypothetical protein FOMG_17169 [Fusarium oxysporum f. sp. melonis 26406]	154	0.506494	7.89891e-46
RKK56327.1	hypothetical protein BFJ69_g17664 [Fusarium oxysporum]	154	0.506494	1.60487e-45
XP_018239496.1	hypothetical protein FOXG_04692 [Fusarium oxysporum f. sp. lycopersici 4287]	154	0.500000	9.10721e-45
XP_011388362.1	hypothetical protein UMAG_10585 [Ustilago maydis 521]	130	0.630769	1.64092e-44
PCD20071.1	hypothetical protein AU210_016749 [Fusarium oxysporum f. sp. radicis-cucumerinum]	151	0.503311	4.59791e-44
EWY79998.1	hypothetical protein FOYG_16799 [Fusarium sp. FOSC 3-a]	151	0.503311	4.42478e-43
PCD20113.1	hypothetical protein AU210_016769 [Fusarium oxysporum f. sp. radicis-cucumerinum]	151	0.503311	8.81824e-43
EWY79533.1	hypothetical protein FOYG_17334 [Fusarium sp. FOSC 3-a]	151	0.470199	3.91721e-42
EXK24330.1	hypothetical protein FOMG_18935 [Fusarium oxysporum f. sp. melonis 26406]	150	0.546667	4.01446e-42
KPA36250.1	hypothetical protein FLAG1_10997 [Fusarium langsethiae]	151	0.496689	6.65347e-42
XP_011389870.1	hypothetical protein UMAG_03394 [Ustilago maydis 521]	152	0.467105	8.57092e-42
XP_011392299.1	hypothetical protein UMAG_05977 [Ustilago maydis 521]	121	0.677686	3.06858e-41
KJZ69386.1	hypothetical protein HIM_11225 [Hirsutella minnesotensis 3608]	156	0.448718	2.08036e-36
KID80860.1	telomere-associated recQ-like helicase [Metarhizium guizhouense ARSEF 977]	153	0.411765	2.14311e-32
XP_001230213.1	hypothetical protein CHGG_03697 [Chaetomium globosum CBS 148.51]	154	0.422078	2.89495e-32
KJZ68858.1	hypothetical protein HIM_11749 [Hirsutella minnesotensis 3608]	148	0.439189	6.28849e-32
CCE32960.1	uncharacterized protein CPUR_06882 [Claviceps purpurea 20.1]	165	0.406061	3.65742e-29
EXL39121.1	hypothetical protein FOCG_18263 [Fusarium oxysporum f. sp. radicis-lycopersici 26381]	112	0.482143	5.91122e-29
EWZ78556.1	hypothetical protein FOWG_17204 [Fusarium oxysporum f. sp. lycopersici MN25]	112	0.482143	6.10475e-29
PCD20073.1	hypothetical protein AU210_016751 [Fusarium oxysporum f. sp. radicis-cucumerinum]	113	0.504425	3.96379e-28
EGU73455.1	hypothetical protein FOXB_16035 [Fusarium oxysporum Fo5176]	154	0.415584	4.04734e-27
RGP59870.1	telomere-associated recq-like helicase [Fusarium longipes]	111	0.486486	6.11136e-26
SCO76796.1	uncharacterized protein FRV6_01008 [Fusarium oxysporum]	110	0.481818	1.26626e-25
SCO90084.1	uncharacterized protein FRV6_14212 [Fusarium oxysporum]	72	0.625000	1.44205e-25
OBS16657.1	hypothetical protein FPOA_12696 [Fusarium poae]	116	0.491379	3.47675e-25
PMD22413.1	hypothetical protein NA56DRAFT_658320 [Pezoloma ericae]	147	0.387755	4.34739e-25
EMT66841.1	hypothetical protein FOC4_g10000051, partial [Fusarium oxysporum f. sp. cubense race 4]	78	0.602564	2.11837e-24
PVH71628.1	hypothetical protein DL98DRAFT_383585, partial [Cadophora sp. DSE1049]	145	0.358621	7.73966e-23
TGO82555.1	hypothetical protein BPOR_0807g00040 [Botrytis porri]	147	0.380952	1.55502e-21
SCO86116.1	uncharacterized protein FRV6_10243 [Fusarium oxysporum]	73	0.602740	1.6831e-21
EXK79348.1	hypothetical protein FOQG_16044 [Fusarium oxysporum f. sp. raphani 54005]	73	0.602740	2.74989e-21
EXL65655.1	hypothetical protein FOPG_18127 [Fusarium oxysporum f. sp. conglutinans race 2 54008]	71	0.605634	3.56554e-21
RYC78270.1	hypothetical protein BFJ63_vAg18856 [Fusarium oxysporum f. sp. narcissi]	65	0.646154	4.26736e-21
XP_007816560.2	tlh3 [Metarhizium robertsii ARSEF 23]	165	0.369697	8.33182e-21
RKK42282.1	hypothetical protein BFJ69_g18418, partial [Fusarium oxysporum]	73	0.602740	5.15023e-20
KFY92765.1	hypothetical protein V500_04036 [Pseudogymnoascus sp. VKM F-4518 (FW-2643)]	147	0.333333	5.47089e-20
PKK43131.1	hypothetical protein CI102_13474 [Trichoderma harzianum]	150	0.406667	5.65434e-20
KPA35548.1	telomere-associated recq helicase, partial [Fusarium langsethiae]	73	0.602740	2.48457e-19
RAL58160.1	hypothetical protein DID88_002364 [Monilinia fructigena]	144	0.347222	4.00561e-19
RKK93441.1	hypothetical protein BFJ70_g17734, partial [Fusarium oxysporum]	67	0.626866	4.69533e-19
RKK49110.1	hypothetical protein BFJ69_g18105, partial [Fusarium oxysporum]	67	0.626866	5.76299e-19
RKK93567.1	hypothetical protein BFJ70_g17731, partial [Fusarium oxysporum]	67	0.626866	8.00506e-19
RBA14537.1	hypothetical protein FPRO05_03329 [Fusarium proliferatum]	73	0.616438	1.03673e-18
KID83861.1	telomere-associated recQ-like helicase [Metarhizium guizhouense ARSEF 977]	111	0.405405	3.02883e-18
KID80878.1	telomere-associated recQ-like helicase [Metarhizium guizhouense ARSEF 977]	117	0.452991	3.34516e-18
ELR02112.1	hypothetical protein GMDG_05272 [Pseudogymnoascus destructans 20631-21]	149	0.355705	4.77447e-18
PQE31525.1	telomere-associated recq protein [Rutstroemia sp. NJR-2017a WRK4]	136	0.397059	6.0952e-18
EXU94650.1	DEAD/DEAH box helicase [Metarhizium robertsii]	113	0.424779	1.26269e-16
XP_024319843.1	hypothetical protein VC83_09199 [Pseudogymnoascus destructans]	155	0.322581	4.33923e-16
ELR07741.1	hypothetical protein GMDG_08538 [Pseudogymnoascus destructans 20631-21]	155	0.322581	6.61277e-16
KFZ18839.1	hypothetical protein V501_00987 [Pseudogymnoascus sp. VKM F-4519 (FW-2642)]	148	0.344595	1.06361e-15
XP_024324472.1	hypothetical protein VC83_04249 [Pseudogymnoascus destructans]	156	0.314103	1.15114e-15
ELR06784.1	hypothetical protein GMDG_02222 [Pseudogymnoascus destructans 20631-21]	156	0.314103	1.20945e-15
KFG83703.1	telomere-associated recQ-like helicase [Metarhizium anisopliae]	109	0.440367	2.07696e-15
RYP27380.1	hypothetical protein DL767_007699 [Monosporascus sp. MG133]	117	0.376068	5.99608e-15
KFY96556.1	hypothetical protein V500_02410 [Pseudogymnoascus sp. VKM F-4518 (FW-2643)]	127	0.354331	1.12738e-14
ELR03012.1	hypothetical protein GMDG_08865, partial [Pseudogymnoascus destructans 20631-21]	175	0.308571	1.04129e-13
XP_018068963.1	hypothetical protein LY89DRAFT_752742 [Phialocephala scopiformis]	162	0.308642	1.26446e-13
RAL58057.1	hypothetical protein DID88_009665 [Monilinia fructigena]	130	0.346154	1.67215e-13
RAL65546.1	hypothetical protein DID88_001111 [Monilinia fructigena]	130	0.346154	2.05155e-13
CEG03673.1	unnamed protein product [Fusarium acuminatum CS5907]	152	0.328947	3.70016e-13
EXK24255.1	hypothetical protein FOMG_19007 [Fusarium oxysporum f. sp. melonis 26406]	58	0.517241	4.95926e-13
OBT48613.1	hypothetical protein VE00_00905 [Pseudogymnoascus sp. WSF 3629]	148	0.358108	1.13609e-12
XP_018064570.1	hypothetical protein LY89DRAFT_723978 [Phialocephala scopiformis]	152	0.309211	1.17349e-12
XP_024319586.1	hypothetical protein VC83_09434 [Pseudogymnoascus destructans]	175	0.308571	1.35275e-12
XP_024319586.1	hypothetical protein VC83_09434 [Pseudogymnoascus destructans]	175	0.308571	2.49132e-12
XP_024319537.1	hypothetical protein VC83_09491 [Pseudogymnoascus destructans]	180	0.300000	3.73615e-12
RKK32120.1	hypothetical protein BFJ67_g14900, partial [Fusarium oxysporum f. sp. cepae]	41	0.731707	2.47563e-11
RKK17364.1	hypothetical protein BFJ66_g17922 [Fusarium oxysporum f. sp. cepae]	41	0.731707	2.54284e-11
ELR03272.1	hypothetical protein GMDG_08894, partial [Pseudogymnoascus destructans 20631-21]	156	0.314103	2.80877e-11
KJZ69150.1	hypothetical protein HIM_11451 [Hirsutella minnesotensis 3608]	153	0.300654	3.30228e-11
RKK79969.1	hypothetical protein BFJ68_g17761, partial [Fusarium oxysporum]	41	0.731707	3.53929e-11
PMD13124.1	hypothetical protein NA56DRAFT_738733 [Pezoloma ericae]	93	0.397849	1.00634e-10
KFZ24597.1	hypothetical protein V502_00922, partial [Pseudogymnoascus sp. VKM F-4520 (FW-2644)]	107	0.364486	1.18652e-10
XP_018258109.1	hypothetical protein FOXG_17300 [Fusarium oxysporum f. sp. lycopersici 4287]	49	0.571429	1.75067e-10
EXL65654.1	hypothetical protein FOPG_18126 [Fusarium oxysporum f. sp. conglutinans race 2 54008]	153	0.294118	5.32669e-10
RKK86033.1	hypothetical protein BFJ68_g17171 [Fusarium oxysporum]	39	0.692308	1.86454e-09
RYC76696.1	hypothetical protein BFJ63_vAg20427, partial [Fusarium oxysporum f. sp. narcissi]	42	0.666667	2.26305e-09
PNH58045.1	hypothetical protein VD0002_g9479 [Verticillium dahliae]	142	0.323944	8.85356e-09
EXM15088.1	hypothetical protein FOTG_16532 [Fusarium oxysporum f. sp. vasinfectum 25433]	157	0.305732	3.02021e-08
EXA31455.1	hypothetical protein FOVG_17233 [Fusarium oxysporum f. sp. pisi HDV247]	157	0.299363	5.27908e-08
KFZ18762.1	hypothetical protein V501_01009 [Pseudogymnoascus sp. VKM F-4519 (FW-2642)]	148	0.331081	5.9364e-08
XP_011392614.1	hypothetical protein UMAG_10980 [Ustilago maydis 521]	732	0.942623	0.0
XP_011391156.1	hypothetical protein UMAG_04486 [Ustilago maydis 521]	951	0.633018	0.0
XP_011390296.1	hypothetical protein UMAG_03869 [Ustilago maydis 521]	1004	0.654382	0.0
XP_011389473.1	hypothetical protein UMAG_06506 [Ustilago maydis 521]	1059	0.581681	0.0
RKK65514.1	hypothetical protein BFJ69_g16212, partial [Fusarium oxysporum]	958	0.461378	0.0
RYC86267.1	hypothetical protein BFJ63_vAg10909, partial [Fusarium oxysporum f. sp. narcissi]	956	0.464435	0.0
RKL19512.1	hypothetical protein BFJ72_g15169 [Fusarium proliferatum]	958	0.461378	0.0
RKK74261.1	hypothetical protein BFJ71_g17304 [Fusarium oxysporum]	955	0.462827	0.0
RKK06290.1	hypothetical protein BFJ65_g18854 [Fusarium oxysporum f. sp. cepae]	947	0.462513	0.0
XP_018239496.1	hypothetical protein FOXG_04692 [Fusarium oxysporum f. sp. lycopersici 4287]	995	0.433166	0.0
RKK56327.1	hypothetical protein BFJ69_g17664 [Fusarium oxysporum]	952	0.434874	0.0
PCD20113.1	hypothetical protein AU210_016769 [Fusarium oxysporum f. sp. radicis-cucumerinum]	962	0.416840	0.0
RBA14537.1	hypothetical protein FPRO05_03329 [Fusarium proliferatum]	851	0.462985	0.0
KPA35548.1	telomere-associated recq helicase, partial [Fusarium langsethiae]	875	0.459429	0.0
XP_011389870.1	hypothetical protein UMAG_03394 [Ustilago maydis 521]	1005	0.415920	0.0
RKK79969.1	hypothetical protein BFJ68_g17761, partial [Fusarium oxysporum]	848	0.452830	0.0
RKK17364.1	hypothetical protein BFJ66_g17922 [Fusarium oxysporum f. sp. cepae]	837	0.455197	0.0
RKK32120.1	hypothetical protein BFJ67_g14900, partial [Fusarium oxysporum f. sp. cepae]	836	0.454545	0.0
EWY79998.1	hypothetical protein FOYG_16799 [Fusarium sp. FOSC 3-a]	950	0.395789	0.0
XP_001230213.1	hypothetical protein CHGG_03697 [Chaetomium globosum CBS 148.51]	1000	0.396000	0.0
KJZ68858.1	hypothetical protein HIM_11749 [Hirsutella minnesotensis 3608]	952	0.402311	0.0
OBS15298.1	hypothetical protein FPOA_13884 [Fusarium poae]	649	0.491525	0.0
EXK24255.1	hypothetical protein FOMG_19007 [Fusarium oxysporum f. sp. melonis 26406]	787	0.425667	0.0
RKK07051.1	hypothetical protein BFJ65_g18218, partial [Fusarium oxysporum f. sp. cepae]	792	0.424242	2.19237e-180
EXA31832.1	hypothetical protein FOVG_16890 [Fusarium oxysporum f. sp. pisi HDV247]	822	0.424574	6.8822e-180
EXK23752.1	hypothetical protein FOMG_19489 [Fusarium oxysporum f. sp. melonis 26406]	661	0.458396	1.06343e-178
KID83861.1	telomere-associated recQ-like helicase [Metarhizium guizhouense ARSEF 977]	980	0.369388	1.72899e-175
EXL65335.1	hypothetical protein FOPG_18431 [Fusarium oxysporum f. sp. conglutinans race 2 54008]	661	0.461422	1.72707e-174
RKK57432.1	hypothetical protein BFJ69_g17485, partial [Fusarium oxysporum]	621	0.479871	1.21447e-173
RKK10283.1	hypothetical protein BFJ65_g15581, partial [Fusarium oxysporum f. sp. cepae]	713	0.437588	6.55197e-173
EXK26012.1	hypothetical protein FOMG_17373 [Fusarium oxysporum f. sp. melonis 26406]	654	0.489297	1.51249e-172
CVL09388.1	uncharacterized protein FMAN_15541 [Fusarium mangiferae]	769	0.429129	7.68153e-172
EXL64968.1	hypothetical protein FOPG_18788 [Fusarium oxysporum f. sp. conglutinans race 2 54008]	661	0.458396	2.19541e-171
TGO82555.1	hypothetical protein BPOR_0807g00040 [Botrytis porri]	948	0.372363	3.35879e-168
EXM13433.1	hypothetical protein FOTG_18114 [Fusarium oxysporum f. sp. vasinfectum 25433]	621	0.481481	4.99365e-167
XP_007816560.2	tlh3 [Metarhizium robertsii ARSEF 23]	1022	0.358121	7.82945e-167
PQE16365.1	telomere-associated recQ-like helicase protein [Rutstroemia sp. NJR-2017a BVV2]	833	0.414166	3.77073e-166
OBS16681.1	hypothetical protein FPOA_12716 [Fusarium poae]	758	0.423483	5.75847e-164
KFG83703.1	telomere-associated recQ-like helicase [Metarhizium anisopliae]	967	0.360910	1.83127e-162
XP_011390526.1	hypothetical protein UMAG_04094 [Ustilago maydis 521]	417	0.623501	8.7226e-162
EXK26267.1	hypothetical protein FOMG_17169 [Fusarium oxysporum f. sp. melonis 26406]	715	0.409790	1.09397e-161
EXU94650.1	DEAD/DEAH box helicase [Metarhizium robertsii]	971	0.362513	5.44133e-160
EXA29915.1	hypothetical protein FOVG_18640 [Fusarium oxysporum f. sp. pisi HDV247]	631	0.438986	4.59776e-153
RYP27380.1	hypothetical protein DL767_007699 [Monosporascus sp. MG133]	691	0.451520	8.08046e-153
RYP27380.1	hypothetical protein DL767_007699 [Monosporascus sp. MG133]	118	0.406780	2.0309e-14
XP_024319843.1	hypothetical protein VC83_09199 [Pseudogymnoascus destructans]	959	0.353493	4.66314e-150
OBT81420.1	hypothetical protein VE02_10184, partial [Pseudogymnoascus sp. 03VT05]	717	0.426778	8.53098e-150
EWZ28365.1	hypothetical protein FOZG_17932 [Fusarium oxysporum Fo47]	580	0.481034	7.33931e-148
RKK49110.1	hypothetical protein BFJ69_g18105, partial [Fusarium oxysporum]	702	0.411681	4.47822e-147
EMT66841.1	hypothetical protein FOC4_g10000051, partial [Fusarium oxysporum f. sp. cubense race 4]	634	0.438486	3.35038e-146
PNP76482.1	hypothetical protein FNYG_10179 [Fusarium nygamai]	512	0.500000	7.50451e-145
RKK12694.1	hypothetical protein BFJ65_g11956 [Fusarium oxysporum f. sp. cepae]	599	0.432387	2.68372e-141
XP_022283908.1	DEAD/DEAH box helicase domain-containing protein [Pochonia chlamydosporia 170]	1034	0.335590	3.38747e-140
KFY23902.1	hypothetical protein V491_02362 [Pseudogymnoascus sp. VKM F-3775]	686	0.413994	7.3241e-140
KID81893.1	telomere-associated recQ-like helicase [Metarhizium guizhouense ARSEF 977]	784	0.375000	1.75685e-137
EXK24330.1	hypothetical protein FOMG_18935 [Fusarium oxysporum f. sp. melonis 26406]	628	0.425159	2.32364e-137
OBT81161.1	hypothetical protein VE02_10169, partial [Pseudogymnoascus sp. 03VT05]	654	0.422018	5.27241e-135
RAL66949.1	hypothetical protein DID88_007731 [Monilinia fructigena]	839	0.357569	5.49666e-133
RKK77997.1	hypothetical protein BFJ71_g16599 [Fusarium oxysporum]	605	0.421488	8.9995e-133
RAL58160.1	hypothetical protein DID88_002364 [Monilinia fructigena]	944	0.333686	8.4264e-132
RKK90832.1	hypothetical protein BFJ68_g16362 [Fusarium oxysporum]	603	0.421227	4.75531e-131
KFY99227.1	hypothetical protein V498_00910 [Pseudogymnoascus sp. VKM F-4517 (FW-2822)]	641	0.422777	1.31593e-130
KJZ70537.1	hypothetical protein HIM_10081 [Hirsutella minnesotensis 3608]	649	0.425270	1.66887e-128
RAL64978.1	hypothetical protein DID88_001568 [Monilinia fructigena]	839	0.357569	2.39329e-126
EXA29482.1	hypothetical protein FOVG_19044 [Fusarium oxysporum f. sp. pisi HDV247]	446	0.508969	3.26443e-126
RAL58473.1	hypothetical protein DID88_005177, partial [Monilinia fructigena]	839	0.356377	1.62006e-125
KJZ69305.1	hypothetical protein HIM_11299 [Hirsutella minnesotensis 3608]	641	0.429017	1.26627e-123
KJZ69305.1	hypothetical protein HIM_11299 [Hirsutella minnesotensis 3608]	151	0.311258	1.34139e-05
OBS16472.1	hypothetical protein FPOA_12876 [Fusarium poae]	444	0.509009	4.86851e-123
EXA28595.1	hypothetical protein FOVG_19808 [Fusarium oxysporum f. sp. pisi HDV247]	446	0.500000	1.81247e-121
OBS15343.1	hypothetical protein FPOA_13789 [Fusarium poae]	539	0.443414	9.31287e-120
RKL04534.1	hypothetical protein BFJ70_g17193 [Fusarium oxysporum]	504	0.428571	1.47968e-119
KID80935.1	telomere-associated recQ-like helicase [Metarhizium guizhouense ARSEF 977]	661	0.369138	4.66652e-118
KYK58874.1	hypothetical protein DCS_00001 [Drechmeria coniospora]	487	0.472279	5.79888e-118
KYK58874.1	hypothetical protein DCS_00001 [Drechmeria coniospora]	314	0.372611	1.53627e-38
RKK93566.1	hypothetical protein BFJ70_g17732, partial [Fusarium oxysporum]	398	0.517588	2.25859e-116
XP_018242739.1	hypothetical protein FOXG_06738 [Fusarium oxysporum f. sp. lycopersici 4287]	407	0.493857	9.31946e-115
XP_018244665.1	hypothetical protein FOXG_07297 [Fusarium oxysporum f. sp. lycopersici 4287]	415	0.503614	1.08458e-111
RKK86034.1	hypothetical protein BFJ68_g17172 [Fusarium oxysporum]	417	0.491607	6.82069e-110
RSL80518.1	hypothetical protein CEP52_017370, partial [Fusarium sp. AF-4]	517	0.431335	2.19733e-108
RYC77607.1	hypothetical protein BFJ63_vAg19519, partial [Fusarium oxysporum f. sp. narcissi]	391	0.485934	3.24633e-108
KFY96400.1	hypothetical protein V500_02461 [Pseudogymnoascus sp. VKM F-4518 (FW-2643)]	796	0.341709	3.3912e-106
RKK93441.1	hypothetical protein BFJ70_g17734, partial [Fusarium oxysporum]	492	0.418699	8.68149e-106
RKK93567.1	hypothetical protein BFJ70_g17731, partial [Fusarium oxysporum]	503	0.411531	2.65004e-105
KID81892.1	telomere-associated recQ-like helicase [Metarhizium guizhouense ARSEF 977]	532	0.400376	2.87313e-104
AAS17947.1	telomere-associated putative RecQ-like protein usher, partial [Ustilago maydis]	270	0.648148	6.44902e-104
XP_018242454.1	hypothetical protein FOXG_06528 [Fusarium oxysporum f. sp. lycopersici 4287]	399	0.488722	1.45767e-100
PCD22149.1	hypothetical protein AU210_015948 [Fusarium oxysporum f. sp. radicis-cucumerinum]	486	0.403292	1.64334e-97
KJK73567.1	hypothetical protein H634G_11167, partial [Metarhizium anisopliae BRIP 53293]	697	0.345768	3.76041e-97
CCE32960.1	uncharacterized protein CPUR_06882 [Claviceps purpurea 20.1]	748	0.339572	7.24809e-97
CCE32960.1	uncharacterized protein CPUR_06882 [Claviceps purpurea 20.1]	165	0.400000	1.0458e-25
ELR07740.1	hypothetical protein GMDG_08537 [Pseudogymnoascus destructans 20631-21]	502	0.388446	3.52777e-95
XP_011391031.1	hypothetical protein UMAG_04308 [Ustilago maydis 521]	375	0.493333	1.76482e-94
KFY83054.1	hypothetical protein V500_10195, partial [Pseudogymnoascus sp. VKM F-4518 (FW-2643)]	392	0.443878	7.12417e-94
EGU73388.1	hypothetical protein FOXB_16102, partial [Fusarium oxysporum Fo5176]	398	0.437186	1.45873e-92
EGU73388.1	hypothetical protein FOXB_16102, partial [Fusarium oxysporum Fo5176]	193	0.621762	1.98981e-65
KJK86579.1	hypothetical protein H633G_09581, partial [Metarhizium anisopliae BRIP 53284]	670	0.337313	4.46878e-92
EGU73219.1	hypothetical protein FOXB_16271, partial [Fusarium oxysporum Fo5176]	396	0.434343	1.38164e-91
EGU73219.1	hypothetical protein FOXB_16271, partial [Fusarium oxysporum Fo5176]	193	0.616580	6.1535e-65
KFZ18839.1	hypothetical protein V501_00987 [Pseudogymnoascus sp. VKM F-4519 (FW-2642)]	911	0.304061	6.1512e-90
KFY11379.1	hypothetical protein V492_04495 [Pseudogymnoascus sp. VKM F-4246]	824	0.302184	9.20679e-86
RKK86869.1	hypothetical protein BFJ68_g17106, partial [Fusarium oxysporum]	427	0.409836	1.32643e-84
XP_024320374.1	hypothetical protein VC83_08788 [Pseudogymnoascus destructans]	442	0.400452	7.3672e-82
RKK69125.1	hypothetical protein BFJ68_g18461, partial [Fusarium oxysporum]	333	0.453453	5.7333e-81
KID80860.1	telomere-associated recQ-like helicase [Metarhizium guizhouense ARSEF 977]	609	0.336617	7.25957e-80
KJZ69334.1	hypothetical protein HIM_11274 [Hirsutella minnesotensis 3608]	383	0.462141	6.31715e-79
XP_011390296.1	hypothetical protein UMAG_03869 [Ustilago maydis 521]	937	1.000000	0.0
XP_011391156.1	hypothetical protein UMAG_04486 [Ustilago maydis 521]	965	0.518135	0.0
XP_011389473.1	hypothetical protein UMAG_06506 [Ustilago maydis 521]	768	0.648438	0.0
XP_011389473.1	hypothetical protein UMAG_06506 [Ustilago maydis 521]	167	0.449102	3.09526e-31
XP_011392614.1	hypothetical protein UMAG_10980 [Ustilago maydis 521]	758	0.627968	0.0
RYC86267.1	hypothetical protein BFJ63_vAg10909, partial [Fusarium oxysporum f. sp. narcissi]	975	0.396923	0.0
RKL19512.1	hypothetical protein BFJ72_g15169 [Fusarium proliferatum]	975	0.396923	0.0
RKK65514.1	hypothetical protein BFJ69_g16212, partial [Fusarium oxysporum]	975	0.395897	0.0
RKK74261.1	hypothetical protein BFJ71_g17304 [Fusarium oxysporum]	974	0.395277	0.0
RKK06290.1	hypothetical protein BFJ65_g18854 [Fusarium oxysporum f. sp. cepae]	964	0.397303	0.0
XP_018239496.1	hypothetical protein FOXG_04692 [Fusarium oxysporum f. sp. lycopersici 4287]	1001	0.372627	2.91561e-171
RKK56327.1	hypothetical protein BFJ69_g17664 [Fusarium oxysporum]	964	0.373444	4.42525e-166
RKK32120.1	hypothetical protein BFJ67_g14900, partial [Fusarium oxysporum f. sp. cepae]	843	0.402135	1.47198e-162
RKK17364.1	hypothetical protein BFJ66_g17922 [Fusarium oxysporum f. sp. cepae]	844	0.401659	3.25094e-162
RKK79969.1	hypothetical protein BFJ68_g17761, partial [Fusarium oxysporum]	853	0.403283	5.8968e-159
KPA35548.1	telomere-associated recq helicase, partial [Fusarium langsethiae]	860	0.400000	5.42665e-158
RBA14537.1	hypothetical protein FPRO05_03329 [Fusarium proliferatum]	841	0.404281	1.94273e-155
XP_011389870.1	hypothetical protein UMAG_03394 [Ustilago maydis 521]	985	0.356345	2.70427e-153
EXA31832.1	hypothetical protein FOVG_16890 [Fusarium oxysporum f. sp. pisi HDV247]	820	0.381707	1.85385e-141
OBS15298.1	hypothetical protein FPOA_13884 [Fusarium poae]	646	0.436533	6.33158e-136
EXK23752.1	hypothetical protein FOMG_19489 [Fusarium oxysporum f. sp. melonis 26406]	647	0.414219	2.5013e-130
RKK07051.1	hypothetical protein BFJ65_g18218, partial [Fusarium oxysporum f. sp. cepae]	809	0.369592	3.76944e-128
EXK26012.1	hypothetical protein FOMG_17373 [Fusarium oxysporum f. sp. melonis 26406]	644	0.436335	1.06504e-127
XP_001230213.1	hypothetical protein CHGG_03697 [Chaetomium globosum CBS 148.51]	1028	0.332685	1.4039e-127
EXL65335.1	hypothetical protein FOPG_18431 [Fusarium oxysporum f. sp. conglutinans race 2 54008]	647	0.411128	4.73276e-126
RKK57432.1	hypothetical protein BFJ69_g17485, partial [Fusarium oxysporum]	613	0.422512	6.31155e-126
EXK24255.1	hypothetical protein FOMG_19007 [Fusarium oxysporum f. sp. melonis 26406]	818	0.365526	2.0497e-125
EXL64968.1	hypothetical protein FOPG_18788 [Fusarium oxysporum f. sp. conglutinans race 2 54008]	647	0.414219	6.89456e-125
PCD20113.1	hypothetical protein AU210_016769 [Fusarium oxysporum f. sp. radicis-cucumerinum]	721	0.385576	1.06445e-121
PCD20113.1	hypothetical protein AU210_016769 [Fusarium oxysporum f. sp. radicis-cucumerinum]	150	0.420000	1.62272e-21
EXM13433.1	hypothetical protein FOTG_18114 [Fusarium oxysporum f. sp. vasinfectum 25433]	613	0.427406	2.68142e-121
CVL09388.1	uncharacterized protein FMAN_15541 [Fusarium mangiferae]	786	0.367684	8.85004e-120
PQE16365.1	telomere-associated recQ-like helicase protein [Rutstroemia sp. NJR-2017a BVV2]	689	0.397678	1.93594e-119
EGU73388.1	hypothetical protein FOXB_16102, partial [Fusarium oxysporum Fo5176]	637	0.398744	1.85465e-117
EGU73219.1	hypothetical protein FOXB_16271, partial [Fusarium oxysporum Fo5176]	635	0.401575	2.47378e-117
OBS16681.1	hypothetical protein FPOA_12716 [Fusarium poae]	785	0.366879	5.73433e-117
EWZ28365.1	hypothetical protein FOZG_17932 [Fusarium oxysporum Fo47]	587	0.429302	2.68889e-116
RKK10283.1	hypothetical protein BFJ65_g15581, partial [Fusarium oxysporum f. sp. cepae]	770	0.363636	2.51907e-115
KID83861.1	telomere-associated recQ-like helicase [Metarhizium guizhouense ARSEF 977]	1016	0.310039	4.45582e-113
XP_011390526.1	hypothetical protein UMAG_04094 [Ustilago maydis 521]	444	0.470721	6.77482e-112
OBT81420.1	hypothetical protein VE02_10184, partial [Pseudogymnoascus sp. 03VT05]	687	0.385735	3.33244e-110
KFG83703.1	telomere-associated recQ-like helicase [Metarhizium anisopliae]	913	0.317634	1.75424e-107
EWY79998.1	hypothetical protein FOYG_16799 [Fusarium sp. FOSC 3-a]	709	0.363893	2.7023e-107
EWY79998.1	hypothetical protein FOYG_16799 [Fusarium sp. FOSC 3-a]	150	0.420000	8.29748e-22
PNP76482.1	hypothetical protein FNYG_10179 [Fusarium nygamai]	508	0.437008	3.69294e-107
RKK90832.1	hypothetical protein BFJ68_g16362 [Fusarium oxysporum]	605	0.401653	5.75806e-106
KJZ68858.1	hypothetical protein HIM_11749 [Hirsutella minnesotensis 3608]	705	0.365957	1.81477e-105
KJZ68858.1	hypothetical protein HIM_11749 [Hirsutella minnesotensis 3608]	144	0.333333	7.54158e-15
KID81893.1	telomere-associated recQ-like helicase [Metarhizium guizhouense ARSEF 977]	759	0.346509	2.71564e-105
RKK77997.1	hypothetical protein BFJ71_g16599 [Fusarium oxysporum]	582	0.393471	4.35576e-105
RYP27380.1	hypothetical protein DL767_007699 [Monosporascus sp. MG133]	698	0.379656	1.0019e-104
RYP27380.1	hypothetical protein DL767_007699 [Monosporascus sp. MG133]	63	0.492063	1.1019e-08
TGO82555.1	hypothetical protein BPOR_0807g00040 [Botrytis porri]	691	0.371925	1.27779e-104
TGO82555.1	hypothetical protein BPOR_0807g00040 [Botrytis porri]	145	0.324138	1.13969e-08
RKK49110.1	hypothetical protein BFJ69_g18105, partial [Fusarium oxysporum]	686	0.370262	4.08445e-104
XP_007816560.2	tlh3 [Metarhizium robertsii ARSEF 23]	765	0.338562	1.26157e-103
EXU94650.1	DEAD/DEAH box helicase [Metarhizium robertsii]	765	0.338562	1.31767e-103
KFY23902.1	hypothetical protein V491_02362 [Pseudogymnoascus sp. VKM F-3775]	684	0.364035	3.56341e-102
KJZ70537.1	hypothetical protein HIM_10081 [Hirsutella minnesotensis 3608]	563	0.413854	8.3949e-101
XP_024319843.1	hypothetical protein VC83_09199 [Pseudogymnoascus destructans]	942	0.307856	1.08399e-99
OBT81161.1	hypothetical protein VE02_10169, partial [Pseudogymnoascus sp. 03VT05]	653	0.375191	8.77023e-99
AAS17947.1	telomere-associated putative RecQ-like protein usher, partial [Ustilago maydis]	250	0.668000	1.23529e-98
KJZ69305.1	hypothetical protein HIM_11299 [Hirsutella minnesotensis 3608]	575	0.415652	1.45821e-97
EXK26267.1	hypothetical protein FOMG_17169 [Fusarium oxysporum f. sp. melonis 26406]	724	0.349448	1.74398e-97
XP_022283908.1	DEAD/DEAH box helicase domain-containing protein [Pochonia chlamydosporia 170]	793	0.334174	1.63714e-96
KFY96400.1	hypothetical protein V500_02461 [Pseudogymnoascus sp. VKM F-4518 (FW-2643)]	643	0.354588	4.36493e-95
RAL66949.1	hypothetical protein DID88_007731 [Monilinia fructigena]	677	0.360414	6.29746e-94
OBS15343.1	hypothetical protein FPOA_13789 [Fusarium poae]	534	0.404494	3.50982e-93
EMT66841.1	hypothetical protein FOC4_g10000051, partial [Fusarium oxysporum f. sp. cubense race 4]	648	0.368827	1.35995e-92
RAL64978.1	hypothetical protein DID88_001568 [Monilinia fructigena]	677	0.357459	2.56907e-91
RAL58473.1	hypothetical protein DID88_005177, partial [Monilinia fructigena]	677	0.357459	5.34011e-91
EXA29915.1	hypothetical protein FOVG_18640 [Fusarium oxysporum f. sp. pisi HDV247]	575	0.375652	8.02688e-91
RKK12694.1	hypothetical protein BFJ65_g11956 [Fusarium oxysporum f. sp. cepae]	577	0.376083	9.24968e-91
EXA29482.1	hypothetical protein FOVG_19044 [Fusarium oxysporum f. sp. pisi HDV247]	436	0.440367	1.19105e-89
EXA28595.1	hypothetical protein FOVG_19808 [Fusarium oxysporum f. sp. pisi HDV247]	436	0.438073	8.83038e-87
KFY99227.1	hypothetical protein V498_00910 [Pseudogymnoascus sp. VKM F-4517 (FW-2822)]	646	0.359133	1.82313e-86
KYK58874.1	hypothetical protein DCS_00001 [Drechmeria coniospora]	486	0.413580	1.88352e-86
KYK58874.1	hypothetical protein DCS_00001 [Drechmeria coniospora]	180	0.405556	5.82304e-22
OBS16472.1	hypothetical protein FPOA_12876 [Fusarium poae]	436	0.433486	2.1012e-86
RKK93566.1	hypothetical protein BFJ70_g17732, partial [Fusarium oxysporum]	342	0.485380	7.4381e-86
RKL04534.1	hypothetical protein BFJ70_g17193 [Fusarium oxysporum]	474	0.394515	1.95323e-85
XP_011391031.1	hypothetical protein UMAG_04308 [Ustilago maydis 521]	376	0.473404	6.16146e-85
XP_018242739.1	hypothetical protein FOXG_06738 [Fusarium oxysporum f. sp. lycopersici 4287]	401	0.421446	1.52055e-80
XP_018244665.1	hypothetical protein FOXG_07297 [Fusarium oxysporum f. sp. lycopersici 4287]	402	0.432836	3.88356e-79
RAL58160.1	hypothetical protein DID88_002364 [Monilinia fructigena]	677	0.335303	1.48473e-78
RAL58160.1	hypothetical protein DID88_002364 [Monilinia fructigena]	140	0.314286	6.34087e-10
CCE32960.1	uncharacterized protein CPUR_06882 [Claviceps purpurea 20.1]	719	0.328234	6.97156e-77
CCE32960.1	uncharacterized protein CPUR_06882 [Claviceps purpurea 20.1]	161	0.316770	4.39809e-10
KJK73567.1	hypothetical protein H634G_11167, partial [Metarhizium anisopliae BRIP 53293]	671	0.317437	1.0051e-76
RYC77607.1	hypothetical protein BFJ63_vAg19519, partial [Fusarium oxysporum f. sp. narcissi]	381	0.427822	1.86125e-76
EXK24330.1	hypothetical protein FOMG_18935 [Fusarium oxysporum f. sp. melonis 26406]	655	0.343511	7.05414e-76
KID81892.1	telomere-associated recQ-like helicase [Metarhizium guizhouense ARSEF 977]	535	0.355140	1.27026e-75
RSL80518.1	hypothetical protein CEP52_017370, partial [Fusarium sp. AF-4]	507	0.376726	1.93607e-74
RKK86034.1	hypothetical protein BFJ68_g17172 [Fusarium oxysporum]	420	0.414286	1.47368e-73
KJK86579.1	hypothetical protein H633G_09581, partial [Metarhizium anisopliae BRIP 53284]	559	0.327370	5.21879e-73
KID80935.1	telomere-associated recQ-like helicase [Metarhizium guizhouense ARSEF 977]	612	0.334967	1.12154e-72
XP_018242454.1	hypothetical protein FOXG_06528 [Fusarium oxysporum f. sp. lycopersici 4287]	444	0.389640	2.58774e-70
XP_024320374.1	hypothetical protein VC83_08788 [Pseudogymnoascus destructans]	442	0.375566	5.91616e-69
KJZ69334.1	hypothetical protein HIM_11274 [Hirsutella minnesotensis 3608]	357	0.459384	7.31871e-69
RKK93567.1	hypothetical protein BFJ70_g17731, partial [Fusarium oxysporum]	457	0.378556	3.67151e-68
RKK93441.1	hypothetical protein BFJ70_g17734, partial [Fusarium oxysporum]	444	0.378378	2.33392e-67
ELR07740.1	hypothetical protein GMDG_08537 [Pseudogymnoascus destructans 20631-21]	491	0.346232	3.97997e-67
KFY83054.1	hypothetical protein V500_10195, partial [Pseudogymnoascus sp. VKM F-4518 (FW-2643)]	343	0.425656	1.76199e-66
OAQ61339.1	tlh3 [Purpureocillium lilacinum]	345	0.443478	2.19604e-66
XP_018173381.1	tlh3 [Purpureocillium lilacinum]	344	0.441860	5.96062e-66
EXA29665.1	hypothetical protein FOVG_18856 [Fusarium oxysporum f. sp. pisi HDV247]	289	0.487889	1.29112e-64
EXA29665.1	hypothetical protein FOVG_18856 [Fusarium oxysporum f. sp. pisi HDV247]	177	0.327684	9.59371e-10
KFY31542.1	hypothetical protein V493_01014 [Pseudogymnoascus sp. VKM F-4281 (FW-2241)]	406	0.386700	1.54746e-64
PMD16281.1	P-loop containing nucleoside triphosphate hydrolase protein [Pezoloma ericae]	690	0.305797	9.99335e-61
KFY11379.1	hypothetical protein V492_04495 [Pseudogymnoascus sp. VKM F-4246]	679	0.304860	2.38794e-60
XP_011389870.1	hypothetical protein UMAG_03394 [Ustilago maydis 521]	958	1.000000	0.0
RYC86267.1	hypothetical protein BFJ63_vAg10909, partial [Fusarium oxysporum f. sp. narcissi]	970	0.518557	0.0
RKK65514.1	hypothetical protein BFJ69_g16212, partial [Fusarium oxysporum]	970	0.517526	0.0
RKL19512.1	hypothetical protein BFJ72_g15169 [Fusarium proliferatum]	970	0.518557	0.0
XP_018239496.1	hypothetical protein FOXG_04692 [Fusarium oxysporum f. sp. lycopersici 4287]	1000	0.495000	0.0
RBA14537.1	hypothetical protein FPRO05_03329 [Fusarium proliferatum]	877	0.531357	0.0
RKK56327.1	hypothetical protein BFJ69_g17664 [Fusarium oxysporum]	942	0.497877	0.0
EWY79998.1	hypothetical protein FOYG_16799 [Fusarium sp. FOSC 3-a]	917	0.495093	0.0
RKK79969.1	hypothetical protein BFJ68_g17761, partial [Fusarium oxysporum]	857	0.520420	0.0
KPA35548.1	telomere-associated recq helicase, partial [Fusarium langsethiae]	880	0.504545	0.0
PCD20113.1	hypothetical protein AU210_016769 [Fusarium oxysporum f. sp. radicis-cucumerinum]	988	0.445344	0.0
RKK74261.1	hypothetical protein BFJ71_g17304 [Fusarium oxysporum]	657	0.585997	0.0
XP_011391156.1	hypothetical protein UMAG_04486 [Ustilago maydis 521]	982	0.442974	0.0
KJZ68858.1	hypothetical protein HIM_11749 [Hirsutella minnesotensis 3608]	955	0.432461	0.0
RKK17364.1	hypothetical protein BFJ66_g17922 [Fusarium oxysporum f. sp. cepae]	642	0.590343	0.0
OBS15298.1	hypothetical protein FPOA_13884 [Fusarium poae]	657	0.579909	0.0
RKK06290.1	hypothetical protein BFJ65_g18854 [Fusarium oxysporum f. sp. cepae]	642	0.590343	0.0
RKK32120.1	hypothetical protein BFJ67_g14900, partial [Fusarium oxysporum f. sp. cepae]	641	0.589704	0.0
EXK26012.1	hypothetical protein FOMG_17373 [Fusarium oxysporum f. sp. melonis 26406]	657	0.582953	0.0
EXK26012.1	hypothetical protein FOMG_17373 [Fusarium oxysporum f. sp. melonis 26406]	380	0.231579	1.13491e-09
EXM13433.1	hypothetical protein FOTG_18114 [Fusarium oxysporum f. sp. vasinfectum 25433]	627	0.578947	0.0
RKK57432.1	hypothetical protein BFJ69_g17485, partial [Fusarium oxysporum]	627	0.577352	0.0
CVL09388.1	uncharacterized protein FMAN_15541 [Fusarium mangiferae]	790	0.493671	0.0
XP_001230213.1	hypothetical protein CHGG_03697 [Chaetomium globosum CBS 148.51]	997	0.417252	0.0
EXK23752.1	hypothetical protein FOMG_19489 [Fusarium oxysporum f. sp. melonis 26406]	664	0.534639	0.0
XP_011389473.1	hypothetical protein UMAG_06506 [Ustilago maydis 521]	966	0.420290	0.0
EXL64968.1	hypothetical protein FOPG_18788 [Fusarium oxysporum f. sp. conglutinans race 2 54008]	655	0.534351	0.0
EXL65335.1	hypothetical protein FOPG_18431 [Fusarium oxysporum f. sp. conglutinans race 2 54008]	664	0.527108	0.0
EXA31832.1	hypothetical protein FOVG_16890 [Fusarium oxysporum f. sp. pisi HDV247]	655	0.545038	0.0
EWZ28365.1	hypothetical protein FOZG_17932 [Fusarium oxysporum Fo47]	577	0.573657	0.0
TGO82555.1	hypothetical protein BPOR_0807g00040 [Botrytis porri]	948	0.408228	0.0
OBS16681.1	hypothetical protein FPOA_12716 [Fusarium poae]	572	0.578671	0.0
PQE16365.1	telomere-associated recQ-like helicase protein [Rutstroemia sp. NJR-2017a BVV2]	846	0.446809	0.0
EXK26267.1	hypothetical protein FOMG_17169 [Fusarium oxysporum f. sp. melonis 26406]	720	0.495833	0.0
XP_007816560.2	tlh3 [Metarhizium robertsii ARSEF 23]	1030	0.378641	0.0
XP_007816560.2	tlh3 [Metarhizium robertsii ARSEF 23]	303	0.221122	5.95723e-06
EXU94650.1	DEAD/DEAH box helicase [Metarhizium robertsii]	979	0.389173	0.0
EXU94650.1	DEAD/DEAH box helicase [Metarhizium robertsii]	303	0.221122	4.72001e-06
KID83861.1	telomere-associated recQ-like helicase [Metarhizium guizhouense ARSEF 977]	992	0.388105	0.0
RKK90832.1	hypothetical protein BFJ68_g16362 [Fusarium oxysporum]	643	0.525661	0.0
EXK24255.1	hypothetical protein FOMG_19007 [Fusarium oxysporum f. sp. melonis 26406]	576	0.545139	0.0
KFG83703.1	telomere-associated recQ-like helicase [Metarhizium anisopliae]	975	0.384615	0.0
XP_024319843.1	hypothetical protein VC83_09199 [Pseudogymnoascus destructans]	973	0.374101	0.0
EMT66841.1	hypothetical protein FOC4_g10000051, partial [Fusarium oxysporum f. sp. cubense race 4]	693	0.486291	0.0
PNP76482.1	hypothetical protein FNYG_10179 [Fusarium nygamai]	513	0.586745	0.0
OBT81420.1	hypothetical protein VE02_10184, partial [Pseudogymnoascus sp. 03VT05]	785	0.436943	0.0
OBS15343.1	hypothetical protein FPOA_13789 [Fusarium poae]	589	0.548387	0.0
EGU73219.1	hypothetical protein FOXB_16271, partial [Fusarium oxysporum Fo5176]	689	0.468795	0.0
EGU73388.1	hypothetical protein FOXB_16102, partial [Fusarium oxysporum Fo5176]	700	0.470000	0.0
RKK07051.1	hypothetical protein BFJ65_g18218, partial [Fusarium oxysporum f. sp. cepae]	481	0.594595	0.0
RKK49110.1	hypothetical protein BFJ69_g18105, partial [Fusarium oxysporum]	481	0.592516	0.0
RKK77997.1	hypothetical protein BFJ71_g16599 [Fusarium oxysporum]	558	0.528674	0.0
RKK77997.1	hypothetical protein BFJ71_g16599 [Fusarium oxysporum]	44	0.659091	2.72839e-05
RKL04534.1	hypothetical protein BFJ70_g17193 [Fusarium oxysporum]	509	0.552063	0.0
KFY23902.1	hypothetical protein V491_02362 [Pseudogymnoascus sp. VKM F-3775]	660	0.456061	4.78888e-180
RKK10283.1	hypothetical protein BFJ65_g15581, partial [Fusarium oxysporum f. sp. cepae]	442	0.601810	6.77743e-175
OBT81161.1	hypothetical protein VE02_10169, partial [Pseudogymnoascus sp. 03VT05]	699	0.430615	5.87941e-174
KID81893.1	telomere-associated recQ-like helicase [Metarhizium guizhouense ARSEF 977]	844	0.406398	1.97792e-169
KID81893.1	telomere-associated recQ-like helicase [Metarhizium guizhouense ARSEF 977]	302	0.211921	1.05185e-05
EXA29482.1	hypothetical protein FOVG_19044 [Fusarium oxysporum f. sp. pisi HDV247]	449	0.596882	9.99626e-169
RAL66949.1	hypothetical protein DID88_007731 [Monilinia fructigena]	636	0.446541	8.01319e-168
RAL66949.1	hypothetical protein DID88_007731 [Monilinia fructigena]	135	0.392593	9.06254e-10
KFY99227.1	hypothetical protein V498_00910 [Pseudogymnoascus sp. VKM F-4517 (FW-2822)]	688	0.446221	1.3997e-166
KFY99227.1	hypothetical protein V498_00910 [Pseudogymnoascus sp. VKM F-4517 (FW-2822)]	199	0.326633	3.03864e-16
OBS16472.1	hypothetical protein FPOA_12876 [Fusarium poae]	449	0.592428	1.16027e-165
XP_022283908.1	DEAD/DEAH box helicase domain-containing protein [Pochonia chlamydosporia 170]	1019	0.360157	4.12352e-165
KJZ69305.1	hypothetical protein HIM_11299 [Hirsutella minnesotensis 3608]	603	0.467662	1.73522e-164
KJZ69305.1	hypothetical protein HIM_11299 [Hirsutella minnesotensis 3608]	151	0.284768	9.86665e-10
EXK24330.1	hypothetical protein FOMG_18935 [Fusarium oxysporum f. sp. melonis 26406]	637	0.466248	1.27907e-162
EXK24330.1	hypothetical protein FOMG_18935 [Fusarium oxysporum f. sp. melonis 26406]	313	0.230032	2.45832e-06
RYC77607.1	hypothetical protein BFJ63_vAg19519, partial [Fusarium oxysporum f. sp. narcissi]	383	0.618799	2.81361e-162
RAL64978.1	hypothetical protein DID88_001568 [Monilinia fructigena]	636	0.446541	4.01139e-160
RAL64978.1	hypothetical protein DID88_001568 [Monilinia fructigena]	135	0.392593	1.84754e-09
XP_018242739.1	hypothetical protein FOXG_06738 [Fusarium oxysporum f. sp. lycopersici 4287]	400	0.595000	4.35648e-160
RAL58473.1	hypothetical protein DID88_005177, partial [Monilinia fructigena]	636	0.446541	4.69411e-160
RAL58473.1	hypothetical protein DID88_005177, partial [Monilinia fructigena]	135	0.385185	6.16124e-09
KJZ70537.1	hypothetical protein HIM_10081 [Hirsutella minnesotensis 3608]	625	0.454400	1.01909e-159
EXA28595.1	hypothetical protein FOVG_19808 [Fusarium oxysporum f. sp. pisi HDV247]	535	0.523364	1.1761e-156
XP_018242454.1	hypothetical protein FOXG_06528 [Fusarium oxysporum f. sp. lycopersici 4287]	467	0.543897	4.74379e-151
XP_018242454.1	hypothetical protein FOXG_06528 [Fusarium oxysporum f. sp. lycopersici 4287]	309	0.236246	9.60206e-10
XP_018244665.1	hypothetical protein FOXG_07297 [Fusarium oxysporum f. sp. lycopersici 4287]	441	0.560091	3.90776e-150
XP_018244665.1	hypothetical protein FOXG_07297 [Fusarium oxysporum f. sp. lycopersici 4287]	309	0.236246	1.19782e-09
RYP27380.1	hypothetical protein DL767_007699 [Monosporascus sp. MG133]	644	0.417702	2.43636e-149
RYP27380.1	hypothetical protein DL767_007699 [Monosporascus sp. MG133]	240	0.345833	1.91569e-25
RAL58160.1	hypothetical protein DID88_002364 [Monilinia fructigena]	636	0.421384	3.30773e-147
RAL58160.1	hypothetical protein DID88_002364 [Monilinia fructigena]	243	0.329218	7.89835e-24
RKK93566.1	hypothetical protein BFJ70_g17732, partial [Fusarium oxysporum]	403	0.575682	2.36109e-145
KFY96400.1	hypothetical protein V500_02461 [Pseudogymnoascus sp. VKM F-4518 (FW-2643)]	657	0.418569	4.17394e-144
RKK86034.1	hypothetical protein BFJ68_g17172 [Fusarium oxysporum]	417	0.525180	3.0775e-139
KYK58874.1	hypothetical protein DCS_00001 [Drechmeria coniospora]	484	0.479339	1.03788e-135
KYK58874.1	hypothetical protein DCS_00001 [Drechmeria coniospora]	323	0.371517	1.83179e-47
ELR07740.1	hypothetical protein GMDG_08537 [Pseudogymnoascus destructans 20631-21]	497	0.442656	1.62438e-135
KID80935.1	telomere-associated recQ-like helicase [Metarhizium guizhouense ARSEF 977]	667	0.395802	7.07552e-134
RKK69125.1	hypothetical protein BFJ68_g18461, partial [Fusarium oxysporum]	332	0.602410	1.76164e-133
XP_024320374.1	hypothetical protein VC83_08788 [Pseudogymnoascus destructans]	446	0.475336	1.66865e-130
RSL80518.1	hypothetical protein CEP52_017370, partial [Fusarium sp. AF-4]	542	0.440959	3.36969e-130
KJK73567.1	hypothetical protein H634G_11167, partial [Metarhizium anisopliae BRIP 53293]	697	0.381636	3.00741e-128
RKK93441.1	hypothetical protein BFJ70_g17734, partial [Fusarium oxysporum]	505	0.457426	6.11604e-127
EXA29915.1	hypothetical protein FOVG_18640 [Fusarium oxysporum f. sp. pisi HDV247]	328	0.600610	1.72243e-125
XP_011390296.1	hypothetical protein UMAG_03869 [Ustilago maydis 521]	780	0.376923	1.36683e-124
XP_011390296.1	hypothetical protein UMAG_03869 [Ustilago maydis 521]	152	0.388158	9.14425e-23
RKK39490.1	hypothetical protein BFJ69_g18523, partial [Fusarium oxysporum]	313	0.600639	2.73016e-124
KID81892.1	telomere-associated recQ-like helicase [Metarhizium guizhouense ARSEF 977]	540	0.414815	3.45766e-123
PCD22149.1	hypothetical protein AU210_015948 [Fusarium oxysporum f. sp. radicis-cucumerinum]	329	0.583587	9.0425e-123
PCD22149.1	hypothetical protein AU210_015948 [Fusarium oxysporum f. sp. radicis-cucumerinum]	117	0.547009	5.64401e-23
KFX97428.1	hypothetical protein O988_04874 [Pseudogymnoascus sp. VKM F-3808]	447	0.467562	3.76923e-121
KFX97428.1	hypothetical protein O988_04874 [Pseudogymnoascus sp. VKM F-3808]	200	0.300000	4.87041e-12
KJK86579.1	hypothetical protein H633G_09581, partial [Metarhizium anisopliae BRIP 53284]	673	0.371471	4.40695e-120
KFZ18839.1	hypothetical protein V501_00987 [Pseudogymnoascus sp. VKM F-4519 (FW-2642)]	891	0.319865	8.53357e-116
RKK86869.1	hypothetical protein BFJ68_g17106, partial [Fusarium oxysporum]	380	0.521053	3.29938e-115
RKK86869.1	hypothetical protein BFJ68_g17106, partial [Fusarium oxysporum]	44	0.659091	1.07518e-05
KFY83054.1	hypothetical protein V500_10195, partial [Pseudogymnoascus sp. VKM F-4518 (FW-2643)]	395	0.475949	9.66155e-115
CCE32960.1	uncharacterized protein CPUR_06882 [Claviceps purpurea 20.1]	676	0.350592	4.30948e-113
CCE32960.1	uncharacterized protein CPUR_06882 [Claviceps purpurea 20.1]	261	0.371648	7.82947e-38
XP_011392614.1	hypothetical protein UMAG_10980 [Ustilago maydis 521]	560	0.408929	1.78743e-111
XP_011392614.1	hypothetical protein UMAG_10980 [Ustilago maydis 521]	201	0.427861	5.49107e-38
RKK12694.1	hypothetical protein BFJ65_g11956 [Fusarium oxysporum f. sp. cepae]	298	0.593960	2.31659e-110
KFY31542.1	hypothetical protein V493_01014 [Pseudogymnoascus sp. VKM F-4281 (FW-2241)]	444	0.434685	9.35521e-110
RKK93567.1	hypothetical protein BFJ70_g17731, partial [Fusarium oxysporum]	279	0.609319	3.36832e-108
XP_018128127.1	hypothetical protein VE01_07776 [Pseudogymnoascus verrucosus]	489	0.406953	1.08036e-105
KFZ22874.1	hypothetical protein V502_02647, partial [Pseudogymnoascus sp. VKM F-4520 (FW-2644)]	388	0.463918	1.10786e-105
KFY11379.1	hypothetical protein V492_04495 [Pseudogymnoascus sp. VKM F-4246]	669	0.351271	1.14741e-104
XP_011392299.1	hypothetical protein UMAG_05977 [Ustilago maydis 521]	124	1.000000	4.09346e-87
XP_011387939.1	hypothetical protein UMAG_06474 [Ustilago maydis 521]	120	0.683333	1.08136e-46
XP_011390526.1	hypothetical protein UMAG_04094 [Ustilago maydis 521]	120	0.675000	2.22436e-44
XP_011392614.1	hypothetical protein UMAG_10980 [Ustilago maydis 521]	121	0.677686	6.66035e-43
XP_011390296.1	hypothetical protein UMAG_03869 [Ustilago maydis 521]	94	0.702128	9.86416e-35
XP_011390073.1	hypothetical protein UMAG_11065 [Ustilago maydis 521]	122	0.475410	2.29316e-34
XP_011391156.1	hypothetical protein UMAG_04486 [Ustilago maydis 521]	108	0.509259	3.7785e-31
KPA36250.1	hypothetical protein FLAG1_10997 [Fusarium langsethiae]	122	0.459016	5.0374e-29
EWZ78935.1	hypothetical protein FOWG_16876 [Fusarium oxysporum f. sp. lycopersici MN25]	123	0.463415	2.27368e-28
EXA29915.1	hypothetical protein FOVG_18640 [Fusarium oxysporum f. sp. pisi HDV247]	123	0.479675	2.54115e-28
PCD20071.1	hypothetical protein AU210_016749 [Fusarium oxysporum f. sp. radicis-cucumerinum]	122	0.442623	3.47169e-28
XP_011389473.1	hypothetical protein UMAG_06506 [Ustilago maydis 521]	122	0.459016	4.84377e-28
EWY79998.1	hypothetical protein FOYG_16799 [Fusarium sp. FOSC 3-a]	122	0.442623	8.63125e-28
PCD20113.1	hypothetical protein AU210_016769 [Fusarium oxysporum f. sp. radicis-cucumerinum]	122	0.442623	1.1444e-27
EXK26267.1	hypothetical protein FOMG_17169 [Fusarium oxysporum f. sp. melonis 26406]	123	0.463415	2.06678e-27
XP_018239496.1	hypothetical protein FOXG_04692 [Fusarium oxysporum f. sp. lycopersici 4287]	123	0.463415	2.15416e-27
RKK56327.1	hypothetical protein BFJ69_g17664 [Fusarium oxysporum]	123	0.463415	2.30089e-27
CVL09388.1	uncharacterized protein FMAN_15541 [Fusarium mangiferae]	123	0.479675	2.8364e-27
RKK12694.1	hypothetical protein BFJ65_g11956 [Fusarium oxysporum f. sp. cepae]	123	0.471545	9.14215e-27
RKK06290.1	hypothetical protein BFJ65_g18854 [Fusarium oxysporum f. sp. cepae]	123	0.471545	1.06437e-26
RKK65514.1	hypothetical protein BFJ69_g16212, partial [Fusarium oxysporum]	123	0.471545	1.09219e-26
RKK10283.1	hypothetical protein BFJ65_g15581, partial [Fusarium oxysporum f. sp. cepae]	123	0.471545	1.10653e-26
RKK07051.1	hypothetical protein BFJ65_g18218, partial [Fusarium oxysporum f. sp. cepae]	123	0.471545	1.10683e-26
RKL19512.1	hypothetical protein BFJ72_g15169 [Fusarium proliferatum]	123	0.471545	1.15119e-26
RYC86267.1	hypothetical protein BFJ63_vAg10909, partial [Fusarium oxysporum f. sp. narcissi]	123	0.471545	1.28708e-26
RKK74261.1	hypothetical protein BFJ71_g17304 [Fusarium oxysporum]	123	0.463415	1.56133e-25
EWY79533.1	hypothetical protein FOYG_17334 [Fusarium sp. FOSC 3-a]	122	0.426230	1.96448e-25
XP_011389870.1	hypothetical protein UMAG_03394 [Ustilago maydis 521]	107	0.439252	3.15067e-25
KJZ69386.1	hypothetical protein HIM_11225 [Hirsutella minnesotensis 3608]	122	0.401639	5.57909e-21
KID80860.1	telomere-associated recQ-like helicase [Metarhizium guizhouense ARSEF 977]	112	0.401786	2.55933e-20
EXK24330.1	hypothetical protein FOMG_18935 [Fusarium oxysporum f. sp. melonis 26406]	120	0.433333	2.88483e-19
KJZ68858.1	hypothetical protein HIM_11749 [Hirsutella minnesotensis 3608]	118	0.381356	4.03906e-19
XP_001230213.1	hypothetical protein CHGG_03697 [Chaetomium globosum CBS 148.51]	110	0.418182	3.84509e-18
CCE32960.1	uncharacterized protein CPUR_06882 [Claviceps purpurea 20.1]	133	0.360902	1.03487e-17
RYP27380.1	hypothetical protein DL767_007699 [Monosporascus sp. MG133]	123	0.382114	2.66042e-16
PVH71628.1	hypothetical protein DL98DRAFT_383585, partial [Cadophora sp. DSE1049]	119	0.327731	4.60107e-10
PMD22413.1	hypothetical protein NA56DRAFT_658320 [Pezoloma ericae]	105	0.342857	1.59525e-09
PCD20073.1	hypothetical protein AU210_016751 [Fusarium oxysporum f. sp. radicis-cucumerinum]	84	0.392857	2.3036e-09
PKK43131.1	hypothetical protein CI102_13474 [Trichoderma harzianum]	55	0.490909	4.12024e-09
PMD12100.1	hypothetical protein NA56DRAFT_715759, partial [Pezoloma ericae]	95	0.336842	5.68441e-08
RGP59870.1	telomere-associated recq-like helicase [Fusarium longipes]	82	0.402439	7.70274e-08
TGO82555.1	hypothetical protein BPOR_0807g00040 [Botrytis porri]	118	0.305085	9.86849e-08
SCO76796.1	uncharacterized protein FRV6_01008 [Fusarium oxysporum]	81	0.382716	1.15094e-07
ELR06784.1	hypothetical protein GMDG_02222 [Pseudogymnoascus destructans 20631-21]	109	0.293578	2.2409e-07
XP_024324472.1	hypothetical protein VC83_04249 [Pseudogymnoascus destructans]	109	0.293578	2.32878e-07
ELR07741.1	hypothetical protein GMDG_08538 [Pseudogymnoascus destructans 20631-21]	110	0.318182	2.63129e-07
XP_024319843.1	hypothetical protein VC83_09199 [Pseudogymnoascus destructans]	109	0.302752	2.76614e-07
KFY92765.1	hypothetical protein V500_04036 [Pseudogymnoascus sp. VKM F-4518 (FW-2643)]	99	0.282828	3.37105e-07
XP_018061600.1	hypothetical protein LY89DRAFT_692005 [Phialocephala scopiformis]	57	0.368421	9.76131e-07
RAL58160.1	hypothetical protein DID88_002364 [Monilinia fructigena]	118	0.296610	1.10009e-06
XP_018064940.1	hypothetical protein LY89DRAFT_689775, partial [Phialocephala scopiformis]	57	0.385965	1.29064e-06
EGU73455.1	hypothetical protein FOXB_16035 [Fusarium oxysporum Fo5176]	120	0.316667	2.63371e-06
XP_018060564.1	hypothetical protein LY89DRAFT_692640, partial [Phialocephala scopiformis]	57	0.350877	3.8428e-06
PQE31525.1	telomere-associated recq protein [Rutstroemia sp. NJR-2017a WRK4]	119	0.319328	4.41798e-06
XP_018079052.1	hypothetical protein LY89DRAFT_727715 [Phialocephala scopiformis]	102	0.333333	5.51137e-06
XP_018068963.1	hypothetical protein LY89DRAFT_752742 [Phialocephala scopiformis]	102	0.333333	7.41795e-06
OBT48613.1	hypothetical protein VE00_00905 [Pseudogymnoascus sp. WSF 3629]	64	0.421875	1.1968e-05
ELR03012.1	hypothetical protein GMDG_08865, partial [Pseudogymnoascus destructans 20631-21]	91	0.329670	2.31683e-05
ELR02112.1	hypothetical protein GMDG_05272 [Pseudogymnoascus destructans 20631-21]	90	0.311111	3.0668e-05
OBS16657.1	hypothetical protein FPOA_12696 [Fusarium poae]	82	0.390244	3.33823e-05
XP_018064570.1	hypothetical protein LY89DRAFT_723978 [Phialocephala scopiformis]	119	0.268908	3.93937e-05
KFZ18839.1	hypothetical protein V501_00987 [Pseudogymnoascus sp. VKM F-4519 (FW-2642)]	122	0.311475	5.60586e-05
XP_024319586.1	hypothetical protein VC83_09434 [Pseudogymnoascus destructans]	91	0.329670	6.24104e-05
EXL39121.1	hypothetical protein FOCG_18263 [Fusarium oxysporum f. sp. radicis-lycopersici 26381]	81	0.358025	7.01828e-05
EWZ78556.1	hypothetical protein FOWG_17204 [Fusarium oxysporum f. sp. lycopersici MN25]	81	0.358025	7.23493e-05
XP_007816560.2	tlh3 [Metarhizium robertsii ARSEF 23]	124	0.322581	9.59953e-05
XP_024319537.1	hypothetical protein VC83_09491 [Pseudogymnoascus destructans]	91	0.351648	9.88118e-05
